# Supplementary material for: 5-(4-Bromo­benzyl­idene)-5H-dibenzo[a,d][7]annulene
Source: Acta Crystallogr Sect E Struct Rep Online. 2008 Feb 15;64(Pt 3):o589. doi: 10.1107/S1600536808003711 (PMC2960858; doi:10.1107/S1600536808003711)
Supplement: Supplementary file 1 [file e-64-0o589-sup1.cif]

##############################################################################
###                                                                        ###
###        Electronic paper (Acta Crystallographica Section E)             ###
###                                                                        ###
##############################################################################
#                                                                            #
# This CIF contains the data in a paper accepted for publication in Acta     #
# Crystallographica Section E. It conforms to the requirements of Notes      #
# for Authors for Section E, and has been peer reviewed under the auspices   #
# of the IUCr Commission on Journals.                                        #
#                                                                            #
# Full details of the Crystallographic Information File format               #
# are given in the paper "The Crystallographic Information File (CIF):       #
# a New Standard Archive File for Crystallography" by S. R. Hall, F. H.      #
# Allen and I. D. Brown [Acta Cryst. (1991), A47, 655-685].                  #
#                                                                            #
# The current version of the core CIF dictionary is obtainable from          #
# ftp://ftp.iucr.org/pub/cif_core.dic. The current version number is 2.1.    #
#                                                                            #
# Software is freely available for graphical display of the structure(s) in  #
# this CIF.  For information consult the CIF home page http://www.iucr.org/  #
# cif/home.html                                                              #
#                                                                            #
##############################################################################
                                             
data_globbal
_audit_creation_method     'CrystalStructure 3.7.0'
_journal_date_recd_electronic     2008-01-15
_journal_date_accepted     2008-02-03
_journal_name_full     'Acta Crystallographica, Section E'
_journal_year     2008
_journal_volume     64
_journal_issue      3
_journal_page_first     o589
_journal_page_last     o589
_journal_paper_category     QO
_journal_coeditor_code     GK2131
_publ_contact_author_name     'Ren-Hua Zheng'
_publ_contact_author_address
;
  School of Pharmaceutical and Chemical Engineering,
  Taizhou University, Linhai 317000, People's Republic of China
;
_publ_contact_author_email     zrh1977@126.com
_publ_contact_author_fax     '+86 576 85137169'
_publ_contact_author_phone     '+86 576 85137265'
_publ_section_title
;
5-(4-Bromobenzylidene)-5<i>H</i>-dibenzo[<i>a</i>,<i>d</i>][7]annulene
;
loop_
    _publ_author_name
    _publ_author_address
    'Ren-Hua Zheng'
;
School of Pharmaceutical and Chemical Engineering
Taizhou University
Linhai 317000
People's Republic of China
;
data_I
_chemical_name_systematic
;
5-(4-Bromobenzylidene)-5H-dibenzo[a,d][7]annulene
;
_chemical_formula_moiety     'C22 H15 Br'
_chemical_formula_sum     'C22 H15 Br'
_chemical_formula_iupac     'C22 H15 Br'
_chemical_formula_weight     359.26
_chemical_melting_point     ?
_symmetry_cell_setting     monoclinic
_symmetry_space_group_name_H-M     'P 21/c'
_symmetry_space_group_name_Hall     '-P 2ybc'
loop_
    _symmetry_equiv_pos_site_id
    _symmetry_equiv_pos_as_xyz
    1 '+x,+y,+z'
    2 '-x,1/2+y,1/2-z'
    3 '-x,-y,-z'
    4 '+x,1/2-y,1/2+z'
_cell_length_a     8.4857(5)
_cell_length_b     19.0479(8)
_cell_length_c     10.6808(5)
_cell_angle_alpha     90.0000
_cell_angle_beta     104.6802(16)
_cell_angle_gamma     90.0000
_cell_volume     1670.03(14)
_cell_formula_units_Z     4
_cell_measurement_reflns_used     8966
_cell_measurement_theta_min     3.2
_cell_measurement_theta_max     27.4
_cell_measurement_temperature     296.0(10)
_exptl_crystal_description     chunk
_exptl_crystal_colour     colourless
_exptl_crystal_size_max     0.57
_exptl_crystal_size_mid     0.46
_exptl_crystal_size_min     0.29
_exptl_crystal_density_diffrn     1.429
_exptl_crystal_density_meas     ?
_exptl_crystal_density_method     'not measured'
_exptl_crystal_F_000     728.00
_exptl_absorpt_coefficient_mu     2.465
_exptl_absorpt_correction_type     multi-scan
_exptl_absorpt_process_details     '(ABSCOR; Higashi, 1995)'
_exptl_absorpt_correction_T_min     0.227
_exptl_absorpt_correction_T_max     0.489
_diffrn_radiation_type     'Mo K\a'
_diffrn_radiation_wavelength     0.71075
_diffrn_measurement_device_type     'Rigaku R-AXIS RAPID'
_diffrn_measurement_method     \w
_diffrn_detector_area_resol_mean     10.00
_diffrn_reflns_number     8896
_diffrn_reflns_av_R_equivalents     0.051
_diffrn_reflns_theta_max     27.44
_diffrn_reflns_theta_full     27.44
_diffrn_measured_fraction_theta_max     0.997
_diffrn_measured_fraction_theta_full     0.997
_diffrn_reflns_limit_h_min     0
_diffrn_reflns_limit_h_max     10
_diffrn_reflns_limit_k_min     0
_diffrn_reflns_limit_k_max     24
_diffrn_reflns_limit_l_min     -13
_diffrn_reflns_limit_l_max     13
_refine_special_details
;
    Refinement using all reflections. The weighted
    R-factor (wR) and goodness of fit (S) are based on F^2^.
    R-factor (gt) are based on F. The threshold expression of
    F^2^ > 2.0 sigma(F^2^) is used only for calculating R-factor (gt).
;
_reflns_number_total     3792
_reflns_number_gt     2462
_reflns_threshold_expression     F^2^>2\s(F^2^)
_refine_ls_structure_factor_coef     Fsqd
_refine_ls_R_factor_gt     0.0532
_refine_ls_wR_factor_ref     0.1401
_refine_ls_goodness_of_fit_ref     1.005
_refine_ls_number_reflns     3792
_refine_ls_number_parameters     209
_refine_ls_number_restraints     0
_refine_ls_hydrogen_treatment     constr
_refine_ls_weighting_scheme     calc
_refine_ls_weighting_details     'w = 1/[0.001Fo^2^ + 6.2\s(Fo^2^)]/(4Fo^2^)'
_refine_ls_shift/su_max     0.0000
_refine_diff_density_max     0.83
_refine_diff_density_min     -0.93
_refine_ls_extinction_method     'Larson (1970)'
_refine_ls_extinction_coef      35E1(3)
loop_
    _atom_type_symbol
    _atom_type_description
    _atom_type_scat_dispersion_real
    _atom_type_scat_dispersion_imag
    _atom_type_scat_source
    'C' 'C' 0.003 0.002
;
International Tables for Crystallography
(1992, Vol. C, Tables 4.2.6.8 and 6.1.1.4)
;
    'H' 'H' 0.000 0.000
;
International Tables for Crystallography
(1992, Vol. C, Table 6.1.1.4)
;
    'Br' 'Br' -0.290 2.459
;
International Tables for Crystallography
(1992, Vol. C, Tables 4.2.6.8 and 6.1.1.4)
;
_computing_data_collection     'PROCESS-AUTO (Rigaku, 1998)'
_computing_cell_refinement     'PROCESS-AUTO (Rigaku, 1998)'
_computing_data_reduction     'CrystalStructure (Rigaku/MSC, 2004)'
_computing_structure_solution     'SIR97 (Altomare <i>et al.</i>,  1999)'
_computing_structure_refinement     'CRYSTALS (Betteridge <i>et al.</i>, 2003)'
_computing_molecular_graphics     'ORTEP-3 for Windows (Farrugia, 1997)'
_computing_publication_material     'CrystalStructure (Rigaku/MSC, 2004)'
loop_
    _atom_site_type_symbol
    _atom_site_label
    _atom_site_fract_x
    _atom_site_fract_y
    _atom_site_fract_z
    _atom_site_U_iso_or_equiv
    _atom_site_adp_type
    _atom_site_calc_flag
    _atom_site_refinement_flags
    _atom_site_occupancy
    _atom_site_disorder_assembly
    _atom_site_disorder_group
    Br Br1 0.09761(6) 0.48750(2) -0.21051(4) 0.08526(18) Uani d . 1.00 . .
    C C1 0.2486(4) 0.54224(18) -0.0874(3) 0.0574(10) Uani d . 1.00 . .
    C C2 0.2994(4) 0.51963(18) 0.0385(3) 0.0618(11) Uani d . 1.00 . .
    C C3 0.4098(4) 0.55959(17) 0.1270(3) 0.0586(11) Uani d . 1.00 . .
    C C4 0.4709(4) 0.62248(17) 0.0924(2) 0.0482(9) Uani d . 1.00 . .
    C C5 0.4180(4) 0.64341(19) -0.0356(3) 0.0588(11) Uani d . 1.00 . .
    C C6 0.3069(4) 0.60356(19) -0.1258(3) 0.0616(11) Uani d . 1.00 . .
    C C7 0.5914(4) 0.66577(17) 0.1840(3) 0.0516(10) Uani d . 1.00 . .
    C C8 0.6033(4) 0.67805(17) 0.3102(2) 0.0481(9) Uani d . 1.00 . .
    C C9 0.7365(3) 0.72298(16) 0.3866(2) 0.0450(9) Uani d . 1.00 . .
    C C10 0.7624(4) 0.78939(18) 0.3398(3) 0.0561(10) Uani d . 1.00 . .
    C C11 0.8893(4) 0.83153(19) 0.4062(3) 0.0612(11) Uani d . 1.00 . .
    C C12 0.9902(4) 0.8091(2) 0.5201(3) 0.0654(12) Uani d . 1.00 . .
    C C13 0.9669(4) 0.7436(2) 0.5676(3) 0.0618(11) Uani d . 1.00 . .
    C C14 0.8397(4) 0.69947(17) 0.5039(3) 0.0502(9) Uani d . 1.00 . .
    C C15 0.8235(4) 0.63084(18) 0.5605(3) 0.0560(10) Uani d . 1.00 . .
    C C16 0.6901(4) 0.59282(18) 0.5526(3) 0.0573(10) Uani d . 1.00 . .
    C C17 0.5221(4) 0.61096(17) 0.4876(2) 0.0493(9) Uani d . 1.00 . .
    C C18 0.3957(5) 0.58558(19) 0.5374(3) 0.0643(12) Uani d . 1.00 . .
    C C19 0.2344(5) 0.6034(2) 0.4844(4) 0.0720(14) Uani d . 1.00 . .
    C C20 0.1960(5) 0.6485(2) 0.3806(3) 0.0673(13) Uani d . 1.00 . .
    C C21 0.3170(4) 0.67289(18) 0.3276(3) 0.0550(10) Uani d . 1.00 . .
    C C22 0.4800(4) 0.65368(14) 0.3770(2) 0.0459(9) Uani d . 1.00 . .
    H H2 0.2599 0.4778 0.0637 0.074 Uiso c R 1.00 . .
    H H3 0.4444 0.5441 0.2121 0.070 Uiso c R 1.00 . .
    H H5 0.4576 0.6850 -0.0618 0.071 Uiso c R 1.00 . .
    H H6 0.2725 0.6183 -0.2114 0.074 Uiso c R 1.00 . .
    H H7 0.6696 0.6875 0.1501 0.062 Uiso c R 1.00 . .
    H H10 0.6935 0.8055 0.2630 0.067 Uiso c R 1.00 . .
    H H11 0.9060 0.8753 0.3731 0.073 Uiso c R 1.00 . .
    H H12 1.0740 0.8378 0.5654 0.078 Uiso c R 1.00 . .
    H H13 1.0377 0.7283 0.6441 0.074 Uiso c R 1.00 . .
    H H15 0.9200 0.6110 0.6087 0.067 Uiso c R 1.00 . .
    H H16 0.7057 0.5493 0.5935 0.069 Uiso c R 1.00 . .
    H H18 0.4209 0.5557 0.6086 0.077 Uiso c R 1.00 . .
    H H19 0.1528 0.5850 0.5187 0.086 Uiso c R 1.00 . .
    H H20 0.0886 0.6624 0.3465 0.081 Uiso c R 1.00 . .
    H H21 0.2898 0.7030 0.2568 0.066 Uiso c R 1.00 . .
loop_
    _atom_site_aniso_label
    _atom_site_aniso_U_11
    _atom_site_aniso_U_22
    _atom_site_aniso_U_33
    _atom_site_aniso_U_12
    _atom_site_aniso_U_13
    _atom_site_aniso_U_23
    Br1 0.0863(4) 0.0690(3) 0.0828(3) -0.0041(2) -0.0113(2) -0.0165(2)
    C1 0.061(2) 0.0547(19) 0.057(2) 0.0027(17) 0.0150(18) -0.0078(16)
    C2 0.075(2) 0.0516(19) 0.059(2) -0.0067(18) 0.0163(19) -0.0031(16)
    C3 0.072(2) 0.058(2) 0.0442(19) -0.0005(18) 0.0113(18) 0.0038(15)
    C4 0.047(2) 0.0511(17) 0.0476(18) -0.0003(15) 0.0138(15) -0.0006(14)
    C5 0.065(2) 0.060(2) 0.050(2) -0.0063(18) 0.0130(18) 0.0094(15)
    C6 0.068(2) 0.067(2) 0.046(2) 0.0006(19) 0.0055(18) -0.0010(16)
    C7 0.047(2) 0.0579(19) 0.0488(19) -0.0013(15) 0.0106(16) 0.0042(15)
    C8 0.045(2) 0.0513(18) 0.0462(19) 0.0033(14) 0.0092(15) 0.0039(14)
    C9 0.0390(18) 0.0527(17) 0.0451(17) -0.0027(14) 0.0137(14) -0.0061(14)
    C10 0.054(2) 0.062(2) 0.053(2) -0.0040(17) 0.0153(17) 0.0009(16)
    C11 0.059(2) 0.059(2) 0.067(2) -0.0109(18) 0.0178(19) -0.0059(17)
    C12 0.054(2) 0.072(2) 0.069(2) -0.0145(18) 0.012(2) -0.0151(19)
    C13 0.046(2) 0.076(2) 0.057(2) 0.0030(18) 0.0017(17) -0.0032(18)
    C14 0.0395(19) 0.0592(19) 0.0508(19) 0.0018(15) 0.0095(15) -0.0089(15)
    C15 0.052(2) 0.058(2) 0.054(2) 0.0050(17) 0.0062(17) 0.0034(16)
    C16 0.068(2) 0.0480(18) 0.053(2) 0.0076(17) 0.0106(18) 0.0045(14)
    C17 0.056(2) 0.0462(17) 0.0474(19) -0.0015(15) 0.0160(17) -0.0048(13)
    C18 0.074(2) 0.065(2) 0.060(2) -0.005(2) 0.028(2) 0.0046(17)
    C19 0.065(2) 0.086(2) 0.075(2) -0.017(2) 0.036(2) -0.012(2)
    C20 0.051(2) 0.084(2) 0.069(2) 0.002(2) 0.021(2) -0.016(2)
    C21 0.050(2) 0.062(2) 0.053(2) 0.0002(17) 0.0117(17) -0.0066(16)
    C22 0.046(2) 0.0461(17) 0.0466(17) -0.0028(14) 0.0123(15) -0.0064(13)
loop_
    _geom_bond_atom_site_label_1
    _geom_bond_atom_site_label_2
    _geom_bond_site_symmetry_1
    _geom_bond_site_symmetry_2
    _geom_bond_distance
    _geom_bond_publ_flag
    Br1 C1 . . 1.899(3) ?
    C1 C2 . . 1.372(4) ?
    C1 C6 . . 1.371(5) ?
    C2 C3 . . 1.379(4) ?
    C3 C4 . . 1.392(4) ?
    C4 C5 . . 1.386(4) ?
    C4 C7 . . 1.475(4) ?
    C5 C6 . . 1.390(4) ?
    C7 C8 . . 1.346(4) ?
    C8 C9 . . 1.486(4) ?
    C8 C22 . . 1.482(5) ?
    C9 C10 . . 1.398(4) ?
    C9 C14 . . 1.408(4) ?
    C10 C11 . . 1.386(4) ?
    C11 C12 . . 1.367(4) ?
    C12 C13 . . 1.378(5) ?
    C13 C14 . . 1.401(4) ?
    C14 C15 . . 1.461(4) ?
    C15 C16 . . 1.328(5) ?
    C16 C17 . . 1.461(4) ?
    C17 C18 . . 1.398(6) ?
    C17 C22 . . 1.404(4) ?
    C18 C19 . . 1.384(5) ?
    C19 C20 . . 1.375(5) ?
    C20 C21 . . 1.374(6) ?
    C21 C22 . . 1.399(4) ?
    C2 H2 . . 0.930 ?
    C3 H3 . . 0.930 ?
    C5 H5 . . 0.930 ?
    C6 H6 . . 0.930 ?
    C7 H7 . . 0.930 ?
    C10 H10 . . 0.930 ?
    C11 H11 . . 0.930 ?
    C12 H12 . . 0.930 ?
    C13 H13 . . 0.930 ?
    C15 H15 . . 0.930 ?
    C16 H16 . . 0.930 ?
    C18 H18 . . 0.930 ?
    C19 H19 . . 0.930 ?
    C20 H20 . . 0.930 ?
    C21 H21 . . 0.930 ?
loop_
    _geom_angle_atom_site_label_1
    _geom_angle_atom_site_label_2
    _geom_angle_atom_site_label_3
    _geom_angle_site_symmetry_1
    _geom_angle_site_symmetry_2
    _geom_angle_site_symmetry_3
    _geom_angle
    _geom_angle_publ_flag
    Br1 C1 C2 . . . 119.7(2) ?
    Br1 C1 C6 . . . 119.4(2) ?
    C2 C1 C6 . . . 120.9(3) ?
    C1 C2 C3 . . . 119.2(3) ?
    C2 C3 C4 . . . 121.8(3) ?
    C3 C4 C5 . . . 117.4(2) ?
    C3 C4 C7 . . . 123.2(2) ?
    C5 C4 C7 . . . 119.4(3) ?
    C4 C5 C6 . . . 121.3(3) ?
    C1 C6 C5 . . . 119.3(3) ?
    C4 C7 C8 . . . 128.7(3) ?
    C7 C8 C9 . . . 120.2(3) ?
    C7 C8 C22 . . . 123.0(2) ?
    C9 C8 C22 . . . 116.6(2) ?
    C8 C9 C10 . . . 119.4(2) ?
    C8 C9 C14 . . . 121.4(2) ?
    C10 C9 C14 . . . 119.2(2) ?
    C9 C10 C11 . . . 120.9(2) ?
    C10 C11 C12 . . . 120.3(3) ?
    C11 C12 C13 . . . 119.7(3) ?
    C12 C13 C14 . . . 121.9(3) ?
    C9 C14 C13 . . . 118.1(3) ?
    C9 C14 C15 . . . 123.4(2) ?
    C13 C14 C15 . . . 118.5(2) ?
    C14 C15 C16 . . . 129.0(3) ?
    C15 C16 C17 . . . 127.9(3) ?
    C16 C17 C18 . . . 119.2(3) ?
    C16 C17 C22 . . . 123.1(3) ?
    C18 C17 C22 . . . 117.7(3) ?
    C17 C18 C19 . . . 122.2(3) ?
    C18 C19 C20 . . . 119.4(4) ?
    C19 C20 C21 . . . 119.7(3) ?
    C20 C21 C22 . . . 121.8(3) ?
    C8 C22 C17 . . . 121.8(2) ?
    C8 C22 C21 . . . 119.2(2) ?
    C17 C22 C21 . . . 119.1(3) ?
    C1 C2 H2 . . . 120.4 ?
    C3 C2 H2 . . . 120.4 ?
    C2 C3 H3 . . . 119.1 ?
    C4 C3 H3 . . . 119.1 ?
    C4 C5 H5 . . . 119.3 ?
    C6 C5 H5 . . . 119.3 ?
    C1 C6 H6 . . . 120.3 ?
    C5 C6 H6 . . . 120.3 ?
    C4 C7 H7 . . . 115.7 ?
    C8 C7 H7 . . . 115.7 ?
    C9 C10 H10 . . . 119.6 ?
    C11 C10 H10 . . . 119.6 ?
    C10 C11 H11 . . . 119.9 ?
    C12 C11 H11 . . . 119.9 ?
    C11 C12 H12 . . . 120.2 ?
    C13 C12 H12 . . . 120.2 ?
    C12 C13 H13 . . . 119.0 ?
    C14 C13 H13 . . . 119.0 ?
    C14 C15 H15 . . . 115.5 ?
    C16 C15 H15 . . . 115.5 ?
    C15 C16 H16 . . . 116.0 ?
    C17 C16 H16 . . . 116.0 ?
    C17 C18 H18 . . . 118.9 ?
    C19 C18 H18 . . . 118.9 ?
    C18 C19 H19 . . . 120.3 ?
    C20 C19 H19 . . . 120.3 ?
    C19 C20 H20 . . . 120.2 ?
    C21 C20 H20 . . . 120.2 ?
    C20 C21 H21 . . . 119.1 ?
    C22 C21 H21 . . . 119.1 ?
loop_
    _geom_torsion_atom_site_label_1
    _geom_torsion_atom_site_label_2
    _geom_torsion_atom_site_label_3
    _geom_torsion_atom_site_label_4
    _geom_torsion_site_symmetry_1
    _geom_torsion_site_symmetry_2
    _geom_torsion_site_symmetry_3
    _geom_torsion_site_symmetry_4
    _geom_torsion
    _geom_torsion_publ_flag
    Br1 C1 C2 C3 . . . . 179.7(3) ?
    Br1 C1 C6 C5 . . . . -179.7(3) ?
    C2 C1 C6 C5 . . . . -0.5(6) ?
    C6 C1 C2 C3 . . . . 0.4(6) ?
    C1 C2 C3 C4 . . . . 0.2(5) ?
    C2 C3 C4 C5 . . . . -0.7(5) ?
    C2 C3 C4 C7 . . . . -178.8(3) ?
    C3 C4 C5 C6 . . . . 0.7(5) ?
    C3 C4 C7 C8 . . . . -37.4(5) ?
    C5 C4 C7 C8 . . . . 144.6(3) ?
    C7 C4 C5 C6 . . . . 178.8(3) ?
    C4 C5 C6 C1 . . . . -0.1(4) ?
    C4 C7 C8 C9 . . . . 179.2(3) ?
    C4 C7 C8 C22 . . . . -6.3(5) ?
    C7 C8 C9 C10 . . . . 51.4(4) ?
    C7 C8 C9 C14 . . . . -127.2(3) ?
    C7 C8 C22 C17 . . . . 123.5(3) ?
    C7 C8 C22 C21 . . . . -55.6(4) ?
    C9 C8 C22 C17 . . . . -61.8(4) ?
    C9 C8 C22 C21 . . . . 119.2(3) ?
    C22 C8 C9 C10 . . . . -123.5(3) ?
    C22 C8 C9 C14 . . . . 57.9(4) ?
    C8 C9 C10 C11 . . . . -177.6(3) ?
    C8 C9 C14 C13 . . . . 177.3(3) ?
    C8 C9 C14 C15 . . . . -1.0(5) ?
    C10 C9 C14 C13 . . . . -1.3(5) ?
    C10 C9 C14 C15 . . . . -179.6(3) ?
    C14 C9 C10 C11 . . . . 1.0(5) ?
    C9 C10 C11 C12 . . . . -1.0(6) ?
    C10 C11 C12 C13 . . . . 1.2(6) ?
    C11 C12 C13 C14 . . . . -1.5(6) ?
    C12 C13 C14 C9 . . . . 1.5(5) ?
    C12 C13 C14 C15 . . . . 180.0(2) ?
    C9 C14 C15 C16 . . . . -30.8(6) ?
    C13 C14 C15 C16 . . . . 150.9(4) ?
    C14 C15 C16 C17 . . . . -2.0(6) ?
    C15 C16 C17 C18 . . . . -148.6(3) ?
    C15 C16 C17 C22 . . . . 30.7(5) ?
    C16 C17 C18 C19 . . . . 176.9(3) ?
    C16 C17 C22 C8 . . . . 6.1(4) ?
    C16 C17 C22 C21 . . . . -174.9(3) ?
    C18 C17 C22 C8 . . . . -174.6(3) ?
    C18 C17 C22 C21 . . . . 4.5(4) ?
    C22 C17 C18 C19 . . . . -2.5(5) ?
    C17 C18 C19 C20 . . . . -1.2(6) ?
    C18 C19 C20 C21 . . . . 2.8(6) ?
    C19 C20 C21 C22 . . . . -0.7(5) ?
    C20 C21 C22 C8 . . . . 176.0(3) ?
    C20 C21 C22 C17 . . . . -3.1(4) ?
