# Supplementary material for: 5-(4-Bromo­benzyl­idene)-5H-dibenzo[a,d][7]annulene
Source: Acta Crystallogr Sect E Struct Rep Online. 2008 Feb 15;64(Pt 3):o589. doi: 10.1107/S1600536808003711 (PMC2960858; doi:10.1107/S1600536808003711)
Supplement: Supplementary file 2 [file e-64-0o589-Isup2.hkl]

data_I
loop_
_refln_index_h
_refln_index_k
_refln_index_l
_refln_F_squared_meas
_refln_F_squared_sigma
_refln_F_squared_calc
_refln_observed_status
   2    0    0       419.02         2.86       557.79 o
   3    0    0     10355.10         1.10     10587.20 o
   4    0    0      9227.52         1.69     11311.17 o
   5    0    0     45177.50         3.10     44691.77 o
   6    0    0     28153.48         3.50     27182.54 o
   7    0    0       357.97        24.40       268.86 o
   8    0    0       110.88        52.42       497.90 o
   9    0    0      -194.04       131.10        50.70 o
  10    0    0      3324.68        10.30      2469.30 o
   2    1    0     73506.05         1.08     80378.14 o
   3    1    0      5415.49         0.58      5870.47 o
   4    1    0      1564.20         1.88      1846.66 o
   5    1    0       119.90        13.69        99.57 o
   6    1    0       798.06         4.37       932.53 o
   7    1    0      2438.38         3.31      2370.64 o
   8    1    0      2739.48         4.58      3972.80 o
   9    1    0        -2.82       498.18       606.16 o
  10    1    0       254.72        28.09         0.02 o
   1    2    0     36994.68         0.24     40531.94 o
   2    2    0      1798.61         0.36      1894.37 o
   3    2    0     10292.10         0.49     10178.47 o
   4    2    0     77300.68         1.46     79782.17 o
   5    2    0     91445.76         2.10     91090.91 o
   6    2    0     29268.37         1.54     28741.98 o
   7    2    0      4810.81         3.31      3717.86 o
   8    2    0       320.05        19.45        58.86 o
   9    2    0      1071.91         8.01      1577.16 o
  10    2    0      1457.71         9.24       791.32 o
   1    3    0    169892.35         1.74    168159.17 o
   2    3    0     66218.73         0.69     67726.88 o
   3    3    0     10989.33         0.53     11536.27 o
   4    3    0     14556.42         0.71     14039.57 o
   5    3    0     19209.96         0.96     17617.09 o
   6    3    0      3648.16         2.25      3453.68 o
   7    3    0       518.93         9.30       569.69 o
   8    3    0      3150.58         4.71      2631.34 o
   9    3    0       889.23        10.63      1118.61 o
  10    3    0        73.27        76.56        47.88 o
   0    4    0      1948.34         0.23      1960.41 o
   1    4    0    512827.85         9.24    484889.99 o
   2    4    0       481.80         0.61       725.06 o
   3    4    0     17846.29         0.50     18275.37 o
   4    4    0     23706.76         0.79     24711.63 o
   5    4    0     41355.29         1.44     41957.58 o
   6    4    0     32389.20         1.59     31544.49 o
   7    4    0       456.25         9.92       205.66 o
   8    4    0      1676.08         5.95      1833.76 o
   9    4    0       460.10        15.37       664.28 o
  10    4    0       371.72        21.25       136.50 o
   1    5    0      6187.40         0.19      6284.78 o
   2    5    0     41241.49         0.48     41180.61 o
   3    5    0       396.81         1.44       408.35 o
   4    5    0     16040.22         0.76     15589.24 o
   5    5    0      3777.33         1.23      3632.75 o
   6    5    0      2404.92         2.28      2331.73 o
   7    5    0      1890.51         4.00      2114.29 o
   8    5    0      4279.78         4.97      3650.90 o
   9    5    0       190.99        31.58       127.29 o
  10    5    0      -215.80        31.47         7.61 o
   0    6    0    309959.43         9.49    315794.88 o
   1    6    0    102022.75         1.32    107641.61 o
   2    6    0     36446.63         0.45     37852.08 o
   3    6    0     29756.25         0.71     28691.00 o
   4    6    0     84146.41         1.51     81548.09 o
   5    6    0     27443.24         1.10     28065.92 o
   6    6    0      8727.30         1.56      8848.96 o
   7    6    0      1143.79         4.71       708.95 o
   8    6    0      -104.45        29.48         1.57 o
   9    6    0       611.57        15.13       706.28 o
  10    6    0      2241.08        10.30      2041.15 o
   1    7    0     16363.53         0.28     16827.48 o
   2    7    0     35160.00         0.46     37424.05 o
   3    7    0     73435.58         1.12     70761.51 o
   4    7    0        46.51        12.18        73.52 o
   5    7    0      2092.15         1.74      1581.15 o
   6    7    0       178.76        13.99       198.54 o
   7    7    0     12188.16         2.50     11861.67 o
   8    7    0       161.54        29.81       309.77 o
   9    7    0       261.47        20.88       295.81 o
  10    7    0        11.76       363.28        15.69 o
   0    8    0     76198.08         1.77     83420.22 o
   1    8    0     70585.86         0.81     74600.39 o
   2    8    0     16381.44         0.56     16814.48 o
   3    8    0     28496.82         0.56     29014.66 o
   4    8    0       932.08         1.77      1132.07 o
   5    8    0     43522.30         1.56     42410.73 o
   6    8    0      2075.71         2.31      1876.95 o
   7    8    0      5634.00         3.61      4623.23 o
   8    8    0       305.90        19.01       331.31 o
   9    8    0       268.63        20.07       190.15 o
  10    8    0       258.57        26.21        40.55 o
   1    9    0       276.56         1.08       351.70 o
   2    9    0     57806.58         1.02     57232.82 o
   3    9    0     39908.05         0.77     38754.93 o
   4    9    0     16643.58         0.64     15314.99 o
   5    9    0       646.18         4.28       543.67 o
   6    9    0       138.06        12.11        93.66 o
   7    9    0      3813.06         3.50      3159.64 o
   8    9    0       338.93        14.98       384.40 o
   9    9    0        34.22        86.86       230.84 o
   0   10    0     69506.05         1.69     74655.18 o
   1   10    0     43309.77         0.69     44797.84 o
   2   10    0      1836.98         0.61      1661.91 o
   3   10    0       819.68         2.28       636.15 o
   4   10    0      5272.21         1.25      5034.30 o
   5   10    0     26024.14         1.21     24334.72 o
   6   10    0       873.79         3.72       766.13 o
   7   10    0       399.60         8.41       208.55 o
   8   10    0      -134.10        21.62       154.64 o
   9   10    0       252.81        18.06       325.86 o
   1   11    0     27386.94         0.50     27232.16 o
   2   11    0     45309.38         0.77     44121.17 o
   3   11    0     26941.94         0.90     26902.18 o
   4   11    0       108.37         6.15        91.73 o
   5   11    0        27.04        26.42        30.98 o
   6   11    0      1207.56         2.76      1410.55 o
   7   11    0       864.36         5.11       982.17 o
   8   11    0       -24.40       134.79      1467.62 o
   9   11    0       180.90        22.56        52.86 o
   0   12    0     24708.70         1.49     27730.91 o
   1   12    0      9912.19         0.48     10392.05 o
   2   12    0     13872.13         0.49     13873.70 o
   3   12    0      7052.64         0.81      7283.59 o
   4   12    0     29203.39         1.30     27331.55 o
   5   12    0      6024.86         0.98      6142.49 o
   6   12    0      2880.47         1.88      3182.23 o
   7   12    0       115.78        16.40       111.94 o
   8   12    0        19.89        82.81       144.83 o
   9   12    0      -242.74        16.40       129.56 o
   1   13    0      4389.06         0.46      4106.65 o
   2   13    0     14505.79         0.76     14920.42 o
   3   13    0     88690.80         1.74     83420.22 o
   4   13    0      1459.24         2.04      1437.04 o
   5   13    0      1398.01         3.03      1125.33 o
   6   13    0       365.19         5.52       589.00 o
   7   13    0        -5.20      1001.72      3081.21 o
   8   13    0       212.87        13.40       388.34 o
   9   13    0        99.00        41.60       247.91 o
   0   14    0       594.87         4.58       621.07 o
   1   14    0      6645.51         0.50      6348.54 o
   2   14    0       302.76         3.96       220.30 o
   3   14    0      6339.34         1.04      5901.25 o
   4   14    0      2906.29         2.72      2809.16 o
   5   14    0       110.88        13.91        61.98 o
   6   14    0      1609.61         4.20      1414.32 o
   7   14    0        17.81        95.06       173.92 o
   8   14    0      -106.92        21.07         4.02 o
   1   15    0     11107.05         0.86     10494.53 o
   2   15    0     21199.36         0.79     20151.44 o
   3   15    0      2260.05         1.00      1842.36 o
   4   15    0      8290.10         1.25      6803.90 o
   5   15    0        31.14        39.44       130.71 o
   6   15    0      2029.50         3.69      2651.96 o
   7   15    0        60.06       143.28      2703.86 o
   8   15    0       593.90         8.35      1239.08 o
   0   16    0       306.25         8.94       114.07 o
   1   16    0      4606.34         0.64      4541.77 o
   2   16    0     10092.21         0.77      9404.58 o
   3   16    0       158.76         4.08       229.32 o
   4   16    0      1587.23         2.79      1694.78 o
   5   16    0       225.00         4.37       201.37 o
   6   16    0        73.96        27.35       126.16 o
   7   16    0        19.10        98.41        30.42 o
   8   16    0       -61.78       171.87        95.61 o
   1   17    0      6328.20         0.77      5963.04 o
   2   17    0     22195.04         0.85     20422.84 o
   3   17    0      6077.76         0.90      5308.33 o
   4   17    0      2469.10         1.44      2414.79 o
   5   17    0        97.61         7.24        97.58 o
   6   17    0        34.57        40.32        14.14 o
   7   17    0        53.73       159.01        50.70 o
   0   18    0      1616.04         7.73      1868.28 o
   1   18    0       805.99         2.13       714.30 o
   2   18    0       167.44         4.49       101.58 o
   3   18    0       232.26         4.80       140.04 o
   4   18    0       -15.13        36.36        22.69 o
   5   18    0      1280.21         1.35      1271.06 o
   6   18    0      1404.00        20.16      1166.06 o
   7   18    0       219.34       107.74       160.94 o
   1   19    0      4992.84         1.19      4334.67 o
   2   19    0      6583.70         1.08      5816.81 o
   3   19    0      7293.16         0.92      6348.54 o
   4   19    0        81.72         9.92        70.12 o
   5   19    0       730.62        12.89       802.64 o
   6   19    0      -274.23        51.12        45.15 o
   0   20    0      -118.81        45.56        22.69 o
   1   20    0      -100.80        11.36        89.82 o
   2   20    0       -25.60        24.11        26.16 o
   3   20    0       158.51         4.00        24.15 o
   4   20    0       117.29       120.12       338.66 o
   5   20    0       -36.12       137.12        45.15 o
   6   20    0        18.58       293.78       120.59 o
   1   21    0       175.03         9.80       270.50 o
   2   21    0      4971.66         0.90      4288.57 o
   3   21    0      2299.20         4.37      2312.40 o
   4   21    0       488.85        20.88       579.31 o
   5   21    0        13.69       404.01         4.87 o
   0   22    0        55.50        28.09       122.80 o
   1   22    0        -6.97        95.84         1.22 o
   2   22    0       200.51        23.62       584.14 o
   3   22    0       689.06        11.16       780.08 o
   4   22    0       219.63        52.85        17.32 o
   1   23    0        70.73        81.54       243.19 o
   2   23    0       242.74        23.23      1023.45 o
   3   23    0       770.62         9.61       520.53 o
   0   24    0        76.74       184.69        81.47 o
   1   24    0       101.40        35.88         2.57 o
   2   24    0       564.06        24.80        12.32 o
 -10    1    1      -225.90        24.90        25.65 o
  -9    1    1      2001.67         8.07      2825.13 o
  -8    1    1      2670.82         5.29      2459.34 o
  -7    1    1     30674.02         2.34     29701.98 o
  -6    1    1      2118.76         3.88      1609.19 o
  -5    1    1     12918.60         1.21     12627.29 o
  -4    1    1     62630.07         1.46     67127.93 o
  -3    1    1     67855.04         1.28     73454.39 o
  -2    1    1     90078.02         1.37     92214.26 o
   1    1    1    132139.52         1.25    131468.91 o
   2    1    1    213527.17         3.31    215041.35 o
   3    1    1    221662.06         3.80    223162.05 o
   4    1    1     24270.52         0.77     27781.03 o
   5    1    1      4408.96         1.64      4106.65 o
   6    1    1     25818.06         1.51     24869.53 o
   7    1    1     14168.14         1.69     12979.05 o
   8    1    1      1442.48         5.71      1299.82 o
   9    1    1       147.87        30.80        47.19 o
  10    1    1      -129.28        37.09        34.42 o
 -10    2    1      1418.28        11.97      1855.29 o
  -9    2    1        91.97        53.00        67.63 o
  -8    2    1      1297.44         7.78       960.29 o
  -7    2    1      6725.64         2.25      6404.60 o
  -6    2    1      3239.89         3.20      3560.58 o
  -5    2    1       166.15        17.72       186.02 o
  -4    2    1        84.09         9.80        22.69 o
  -3    2    1      5653.54         0.71      5939.83 o
  -2    2    1    140587.50         2.43    141507.83 o
  -1    2    1    101009.55         1.02    102120.79 o
   1    2    1      9539.43         0.11      9927.09 o
   2    2    1       622.50         0.53       555.42 o
   3    2    1      2696.72         0.66      2688.24 o
   4    2    1      6124.63         0.85      5878.16 o
   5    2    1       370.56         4.49       251.07 o
   6    2    1      6612.94         1.59      6655.82 o
   7    2    1      1946.57         4.16      2032.10 o
   8    2    1      1087.68         6.45       969.64 o
   9    2    1        80.46        43.16        59.63 o
  10    2    1       243.67        28.73         5.55 o
 -10    3    1       120.12        64.32        19.92 o
  -9    3    1       -81.54        55.80       564.91 o
  -8    3    1     12007.78         2.89     10961.94 o
  -7    3    1        93.12        24.21       100.57 o
  -6    3    1     17308.03         1.66     18153.55 o
  -5    3    1      9370.24         1.00      8614.68 o
  -4    3    1     44596.99         1.10     48082.31 o
  -3    3    1    135093.00         2.16    140115.43 o
  -2    3    1    705398.41        18.15    650855.30 o
  -1    3    1    135703.82         1.32    136720.18 o
   0    3    1    147886.39         3.06    145688.04 o
   1    3    1    180234.21         1.99    189393.78 o
   2    3    1    164584.38         1.99    167255.64 o
   3    3    1     12387.69         0.42     15043.17 o
   4    3    1     46151.93         1.19     46295.99 o
   5    3    1      3337.37         1.37      3142.75 o
   6    3    1      8667.61         2.04      8365.19 o
   7    3    1      6021.76         2.50      5271.86 o
   8    3    1     21327.68         3.28     18113.04 o
   9    3    1      1487.64         7.40      1577.16 o
  10    3    1       241.18        25.00        52.14 o
 -10    4    1       901.80        14.67       674.66 o
  -9    4    1      1096.93        12.74      1072.14 o
  -8    4    1      2198.67         4.93      2132.78 o
  -7    4    1      2988.81         4.24      3014.77 o
  -6    4    1       427.25         7.24       163.50 o
  -5    4    1     12005.58         1.25     11687.56 o
  -4    4    1     28974.85         0.77     28741.98 o
  -3    4    1      2382.42         0.77      2519.38 o
  -2    4    1     47054.29         0.64     48214.34 o
  -1    4    1     33992.30         0.35     34402.90 o
   0    4    1     11197.87         0.09     12436.44 o
   1    4    1    141203.09         1.46    151291.29 o
   2    4    1        95.45         1.69         3.08 o
   3    4    1     45997.38         0.74     43910.77 o
   4    4    1       304.15         3.69       260.70 o
   5    4    1       664.09         3.31       802.64 o
   6    4    1      6206.29         1.77      6308.65 o
   7    4    1         2.72       722.00        68.45 o
   8    4    1       324.72        14.21       201.37 o
   9    4    1       471.76        18.66       396.28 o
  10    4    1       224.40        29.92        53.60 o
 -10    5    1      1568.95        11.56      1633.41 o
  -9    5    1      2871.89         7.90      2585.25 o
  -8    5    1      3679.64         4.54      3296.38 o
  -7    5    1      4995.66         2.89      5235.51 o
  -6    5    1        56.85        31.47        22.22 o
  -5    5    1      3844.00         1.85      2943.61 o
  -4    5    1      2422.61         1.14      2992.79 o
  -3    5    1    146229.76         2.40    147531.20 o
  -2    5    1    116772.56         1.30    117773.16 o
  -1    5    1      9562.88         0.21      9659.14 o
   0    5    1    148849.36         1.59    159193.40 o
   1    5    1     87272.98         1.10     93068.94 o
   2    5    1    116246.90         1.35    122184.61 o
   3    5    1    183852.29         2.69    180381.99 o
   4    5    1     11331.60         0.83     12458.81 o
   5    5    1       101.20         9.73        11.63 o
   6    5    1      7509.96         1.46      7438.46 o
   7    5    1     17466.27         2.07     16311.14 o
   8    5    1       228.31        18.40       443.53 o
   9    5    1        51.70        65.61        33.83 o
  10    5    1        19.10       182.79        47.88 o
 -10    6    1       565.49        18.58       316.87 o
  -9    6    1        -9.49       375.58       114.07 o
  -8    6    1      1908.82         5.20      1894.37 o
  -7    6    1      4197.74         2.62      4216.63 o
  -6    6    1      8478.73         1.64      8002.32 o
  -5    6    1      7858.82         1.51      6903.53 o
  -4    6    1     30905.64         0.92     29667.42 o
  -3    6    1     46660.32         0.83     45138.10 o
  -2    6    1       799.19         0.79      1013.85 o
  -1    6    1      4381.12         0.21      4589.20 o
   0    6    1     55714.88         0.53     60172.66 o
   1    6    1     38647.63         0.36     41139.92 o
   2    6    1      1539.78         0.35      1674.20 o
   3    6    1      8559.95         0.37      7071.19 o
   4    6    1     35460.66         0.92     34254.25 o
   5    6    1      9246.75         1.14      8792.44 o
   6    6    1       473.93         5.52       454.16 o
   7    6    1        67.90        40.07        55.07 o
   8    6    1       269.94        15.13       757.83 o
   9    6    1       157.25        28.62       129.56 o
  10    6    1       674.96        14.06       288.95 o
 -10    7    1         7.78       588.55       567.30 o
  -9    7    1       588.55        14.44       433.03 o
  -8    7    1      1074.53         9.55      1062.31 o
  -7    7    1     19340.46         2.16     18411.19 o
  -6    7    1      1491.50         3.31      1425.66 o
  -5    7    1     10375.46         1.39      9977.12 o
  -4    7    1     57532.82         1.19     55164.55 o
  -3    7    1     47890.95         0.86     51505.72 o
  -2    7    1     41448.89         0.62     44522.32 o
  -1    7    1     29254.68         0.31     29892.41 o
   0    7    1     44108.40         0.46     46641.88 o
   1    7    1     27254.71         0.34     28810.03 o
   2    7    1     51338.50         0.61     58220.72 o
   3    7    1    110862.36         1.56    111358.27 o
   4    7    1      1045.23         1.51      1271.06 o
   5    7    1      3068.05         1.28      2703.86 o
   6    7    1      8682.51         1.66      8374.37 o
   7    7    1      4895.80         2.25      4334.67 o
   8    7    1      1038.13         6.60      1101.90 o
   9    7    1       874.38         9.49      1325.26 o
 -10    8    1       253.76        35.05       280.49 o
  -9    8    1       147.62        30.03       201.37 o
  -8    8    1       856.15         8.53      1085.32 o
  -7    8    1       330.15        10.96       685.12 o
  -6    8    1     12741.89         1.66     12103.18 o
  -5    8    1     12170.50         1.23     11257.91 o
  -4    8    1      2588.77         1.21      2000.58 o
  -3    8    1      2428.52         0.62      2615.93 o
  -2    8    1     34202.80         0.59     34495.97 o
  -1    8    1     14989.10         0.37     15903.85 o
   0    8    1    180582.50         2.40    177539.53 o
   1    8    1       317.20         0.45       462.74 o
   2    8    1      1529.59         1.69      1376.86 o
   3    8    1      7569.00         0.46      7516.51 o
   4    8    1     33258.82         0.81     33295.88 o
   5    8    1      3718.56         1.44      3834.95 o
   6    8    1       443.52         6.50       462.74 o
   7    8    1      5082.26         2.16      4262.34 o
   8    8    1        94.48        29.59        32.11 o
   9    8    1       -67.40        42.51       135.33 o
 -10    9    1       310.82        29.16       240.07 o
  -9    9    1       940.65         9.49       860.47 o
  -8    9    1       356.83        12.82       598.78 o
  -7    9    1        17.64       117.94        40.55 o
  -6    9    1     13411.96         1.44     13243.16 o
  -5    9    1      2653.28         2.56      2499.29 o
  -4    9    1     39326.86         1.32     37891.12 o
  -3    9    1     20632.45         0.62     21688.74 o
  -2    9    1     46126.15         0.83     49969.67 o
  -1    9    1     30670.52         0.66     31740.72 o
   0    9    1      9878.37         0.22      9678.86 o
   1    9    1     29066.84         0.42     31883.82 o
   2    9    1     68575.90         1.19     68407.15 o
   3    9    1     36419.91         0.72     36786.56 o
   4    9    1     17558.90         0.59     18194.11 o
   5    9    1      4258.87         1.39      3922.39 o
   6    9    1      3308.55         1.99      3170.92 o
   7    9    1      2253.40         4.16      2385.31 o
   8    9    1      5283.84         3.96      4602.80 o
   9    9    1        82.99        41.09        54.33 o
  -9   10    1        45.29       105.88         6.29 o
  -8   10    1        -4.33       292.41        12.67 o
  -7   10    1      3471.57         3.28      2894.85 o
  -6   10    1       419.02         7.73       233.90 o
  -5   10    1     39291.17         1.64     36805.80 o
  -4   10    1      2076.62         1.12      2269.20 o
  -3   10    1      6702.70         1.02      6017.37 o
  -2   10    1     20437.56         0.77     20279.77 o
  -1   10    1     12102.20         0.45     13850.09 o
   0   10    1     12577.62         0.34     14676.42 o
   1   10    1    104678.13         1.59    102120.79 o
   2   10    1       -23.62         5.15         1.01 o
   3   10    1     12886.79         0.88     12213.76 o
   4   10    1      9882.35         0.71      9541.23 o
   5   10    1     16238.40         0.86     14688.57 o
   6   10    1      6582.08         1.32      5559.66 o
   7   10    1       -80.46        29.27       167.37 o
   8   10    1       199.09        19.80      1179.80 o
   9   10    1       266.02        22.85      1159.22 o
  -9   11    1       408.04        14.06       304.50 o
  -8   11    1       231.04        32.49       238.52 o
  -7   11    1       783.44         5.66       774.48 o
  -6   11    1       364.81         8.58       532.04 o
  -5   11    1      1605.60         2.34      1285.40 o
  -4   11    1       188.79         4.58       137.68 o
  -3   11    1     51692.57         1.25     48478.95 o
  -2   11    1      7652.75         0.49      8310.25 o
  -1   11    1      4140.92         0.66      3693.44 o
   0   11    1       349.32         1.39       208.55 o
   1   11    1     76187.04         1.23     73617.56 o
   2   11    1     24000.21         0.46     24932.84 o
   3   11    1     35085.04         0.98     35679.40 o
   4   11    1       359.86         3.96       370.76 o
   5   11    1       300.68         4.88       244.76 o
   6   11    1       894.61         3.03       693.02 o
   7   11    1        20.52        97.81      1553.36 o
   8   11    1        48.02        54.46       412.42 o
   9   11    1       179.83        26.42       325.86 o
  -9   12    1       213.45        21.62       309.77 o
  -8   12    1        39.69        69.56       359.26 o
  -7   12    1      5616.00         2.22      4802.22 o
  -6   12    1       637.56         6.50       504.64 o
  -5   12    1      2451.24         1.69      1670.10 o
  -4   12    1     11891.90         1.77     11622.60 o
  -3   12    1      1428.08         1.99      1314.33 o
  -2   12    1     18015.01         0.61     17128.03 o
  -1   12    1     37577.82         0.86     38067.01 o
   0   12    1     29639.07         1.17     29374.50 o
   1   12    1     25956.43         0.62     25682.65 o
   2   12    1       371.72         1.08       435.12 o
   3   12    1      7915.66         0.45      7912.86 o
   4   12    1     18122.54         1.21     17510.77 o
   5   12    1     12281.07         0.79     11109.43 o
   6   12    1      7501.29         1.56      6953.62 o
   7   12    1        -0.66      2172.49      1179.80 o
   8   12    1        27.77        82.81         6.04 o
   9   12    1       278.56        13.47       260.70 o
  -9   13    1       132.71        29.81        49.28 o
  -8   13    1        34.11        76.39        26.16 o
  -7   13    1       620.01         6.71       887.15 o
  -6   13    1        16.08       120.56       175.24 o
  -5   13    1       421.07         9.42       233.90 o
  -4   13    1     15610.00         1.25     15426.89 o
  -3   13    1     21889.20         0.76     22029.76 o
  -2   13    1      5992.31         0.61      6079.77 o
  -1   13    1      1236.23         1.23      1232.03 o
   0   13    1      2184.63         0.94      1690.65 o
   1   13    1      4191.27         0.42      4321.47 o
   2   13    1      8789.06         0.56      9076.82 o
   3   13    1      1795.22         0.98      1641.53 o
   4   13    1       557.90         2.40       735.90 o
   5   13    1       232.56         6.60       295.81 o
   6   13    1       390.85         4.16       796.97 o
   7   13    1        -3.46       423.54      1267.49 o
   8   13    1        82.26        32.15       471.41 o
  -8   14    1       328.33        14.44        65.17 o
  -7   14    1       625.50         6.05       534.35 o
  -6   14    1      5294.02         5.66      4229.67 o
  -5   14    1      7805.72         2.62      6380.55 o
  -4   14    1     21051.11         1.32     20251.22 o
  -3   14    1      2558.34         1.02      2424.65 o
  -2   14    1      5712.34         0.76      5978.54 o
  -1   14    1     37415.16         0.76     35358.10 o
   0   14    1     43226.57         1.35     41017.96 o
   1   14    1      4427.57         0.64      4275.45 o
   2   14    1      2578.61         0.59      2385.31 o
   3   14    1     19093.71         0.56     19139.46 o
   4   14    1       107.54         3.24       194.32 o
   5   14    1      6968.91         1.32      5352.26 o
   6   14    1        42.77       179.83      2105.08 o
   7   14    1       135.02        13.76        25.14 o
   8   14    1        26.01        87.24       402.30 o
  -8   15    1       323.64        14.29      1039.56 o
  -7   15    1       312.94        17.22       153.40 o
  -6   15    1       151.54        33.06        29.33 o
  -5   15    1       -88.92        26.94        19.47 o
  -4   15    1       318.98         3.72       295.81 o
  -3   15    1        75.00         8.70        96.59 o
  -2   15    1      1316.24         1.69      1271.06 o
  -1   15    1      2453.22         0.94      2360.88 o
   0   15    1      1707.34         1.96      1757.27 o
   1   15    1      2267.66         0.53      2036.63 o
   2   15    1     18594.05         0.58     17830.71 o
   3   15    1      8469.52         0.37      7859.43 o
   4   15    1     11233.88         0.62     11046.10 o
   5   15    1        35.64        21.53       137.68 o
   6   15    1       446.90        11.70       963.40 o
   7   15    1       -26.83       100.40        10.30 o
   8   15    1        25.70       681.21       287.25 o
  -8   16    1        11.97       228.31        63.57 o
  -7   16    1       613.06        11.49       966.52 o
  -6   16    1       716.63        12.60       601.23 o
  -5   16    1      2769.92         4.75      2449.41 o
  -4   16    1      1925.45         1.39      1557.31 o
  -3   16    1       379.47         3.72       460.59 o
  -2   16    1      1999.88         1.19      1894.37 o
  -1   16    1     28338.36         0.90     25522.19 o
   0   16    1     12948.16         1.02     12092.15 o
   1   16    1     22132.51         0.64     20710.48 o
   2   16    1      1050.41         0.92       851.67 o
   3   16    1      2820.67         0.56      2873.31 o
   4   16    1      4065.34         0.85      4295.14 o
   5   16    1     17045.91         1.04     15277.78 o
   6   16    1        95.45        85.38       725.06 o
   7   16    1        52.56       175.30        29.33 o
  -7   17    1       140.66        43.03       153.40 o
  -6   17    1       200.51        28.84        20.37 o
  -5   17    1       485.32         4.71       322.25 o
  -4   17    1       593.90         2.69       693.02 o
  -3   17    1       669.26         2.76       733.19 o
  -2   17    1       299.29         3.96       109.83 o
  -1   17    1      1277.35         1.32      1256.80 o
   0   17    1       312.23         5.15       422.66 o
   1   17    1       725.76         1.64       572.09 o
   2   17    1       866.12         0.98       848.75 o
   3   17    1        11.76        10.43        59.63 o
   4   17    1       243.05         1.56       265.58 o
   5   17    1        70.06         5.20        30.42 o
   6   17    1       -76.39        86.30       262.32 o
   7   17    1       -35.28       256.64       218.81 o
  -7   18    1      -244.61        70.06       172.60 o
  -6   18    1      3137.12         1.80      2745.74 o
  -5   18    1      4060.24         1.74      3560.58 o
  -4   18    1       173.71         6.60       180.59 o
  -3   18    1       219.34         9.55       254.26 o
  -2   18    1      1048.46         2.31       941.74 o
  -1   18    1      5716.87         1.44      4851.00 o
   0   18    1     22076.02         1.51     19670.31 o
   1   18    1      2890.14         0.96      2380.41 o
   2   18    1       145.68         4.75       327.67 o
   3   18    1       175.30         1.77       116.23 o
   4   18    1      7361.64         0.37      8264.60 o
   5   18    1       989.73        16.16      1666.00 o
   6   18    1       -14.21       317.91      1105.23 o
   7   18    1       161.80        90.82        79.66 o
  -6   19    1       666.16        20.34        52.86 o
  -5   19    1       442.26         5.15       700.96 o
  -4   19    1      2681.17         1.69      2489.27 o
  -3   19    1       282.91        10.24       294.09 o
  -2   19    1       752.95         2.34       854.60 o
  -1   19    1        52.56        20.79       129.56 o
   0   19    1       127.24        11.56        48.58 o
   1   19    1        72.93         9.12        99.57 o
   2   19    1        73.96         4.75       121.69 o
   3   19    1       208.51         1.19       280.49 o
   4   19    1       -36.00       225.30        73.52 o
   5   19    1      -178.76        38.56       486.78 o
   6   19    1        40.70       212.28       163.50 o
  -6   20    1      1025.92        15.68       522.82 o
  -5   20    1       352.31        23.43      1013.85 o
  -4   20    1       403.61         4.97       881.19 o
  -3   20    1       -56.10        13.10       101.58 o
  -2   20    1      4928.04         1.59      3966.48 o
  -1   20    1      4978.71         1.25      4354.50 o
   0   20    1     10699.83         1.00      9482.54 o
   1   20    1       347.82         3.20       188.77 o
   2   20    1       -19.80        11.70         3.82 o
   3   20    1       389.67        11.63       416.50 o
   4   20    1       661.00        17.22      1727.97 o
   5   20    1       181.71        67.40      1007.47 o
  -5   21    1        62.57       100.40        90.77 o
  -4   21    1       235.62        31.02        10.95 o
  -3   21    1       192.38         5.38       188.77 o
  -2   21    1        64.80        12.39        95.61 o
  -1   21    1       118.37        15.29       131.86 o
   0   21    1       253.76         5.11       616.08 o
   1   21    1        94.09         6.92         1.57 o
   2   21    1       -26.73       103.43        70.97 o
   3   21    1       -50.69        61.94        13.03 o
   4   21    1       526.70        27.77       244.76 o
   5   21    1       112.15        77.09       368.83 o
  -4   22    1       590.49        13.32       633.63 o
  -3   22    1      1035.55         8.18      1101.90 o
  -2   22    1      1322.05         3.10      1314.33 o
  -1   22    1      2711.28         1.64      2100.48 o
   0   22    1      2695.69         1.49      2128.15 o
   1   22    1      3923.77         6.66      3047.90 o
   2   22    1       173.71        35.76        41.84 o
   3   22    1       270.27        17.06       263.95 o
   4   22    1       742.02        11.09       320.45 o
  -3   23    1       988.47         6.20       969.64 o
  -2   23    1      1160.08        11.09      1082.02 o
  -1   23    1       124.99        16.08         0.06 o
   0   23    1       -85.75        24.70        48.58 o
   1   23    1        -4.67       350.06        25.14 o
   2   23    1        59.44        87.05         2.74 o
   3   23    1       978.44        10.37       819.78 o
  -2   24    1       590.00        12.74       435.12 o
  -1   24    1       117.07        69.89       456.29 o
   0   24    1       779.53         9.06       975.89 o
   1   24    1       890.43        14.14       899.14 o
   2   24    1       205.92        28.30       109.83 o
 -10    0    2      1032.34        22.47      1581.15 o
  -9    0    2       500.42        39.06       134.17 o
  -8    0    2       907.21        58.98       606.16 o
  -7    0    2       229.83        36.60       181.94 o
  -6    0    2     37624.36         3.76     37598.86 o
  -5    0    2     58626.94         3.57     62557.48 o
  -4    0    2     32782.72         3.92     34495.97 o
  -3    0    2      4153.80         1.49      3572.55 o
  -2    0    2    117683.30         3.80    119188.47 o
  -1    0    2    324911.40        13.54    302910.65 o
   0    0    2     48757.06         1.77     50441.56 o
   1    0    2       726.84         0.46       799.81 o
   2    0    2     15577.54         0.50     15853.30 o
   3    0    2      7738.72         0.76      9453.27 o
   4    0    2    209114.14         6.81    195775.05 o
   5    0    2     32522.52         2.16     33736.51 o
   6    0    2     27742.23         2.31     27447.73 o
   7    0    2     13349.49         3.88     13243.16 o
   8    0    2      1176.49        11.22      1281.81 o
   9    0    2      5637.01         7.24      5084.23 o
  10    0    2       120.56       113.85       386.37 o
 -10    1    2       374.81        24.70       154.64 o
  -9    1    2      -146.89        39.56       155.89 o
  -8    1    2      -107.33        39.82       105.67 o
  -7    1    2     17402.89         2.43     15891.21 o
  -6    1    2        61.78        29.59        13.77 o
  -5    1    2       182.25        11.22       105.67 o
  -4    1    2       520.75         3.10       390.32 o
  -3    1    2       153.76         4.33       148.47 o
  -2    1    2    289400.96         6.10    265764.56 o
  -1    1    2      8062.24         0.22      8457.17 o
   0    1    2     64974.01         0.96     68748.56 o
   1    1    2     10822.24         0.14     11014.50 o
   2    1    2      5150.93         0.24      5642.22 o
   3    1    2     15200.42         0.42     14398.32 o
   4    1    2     20612.34         0.59     19236.71 o
   5    1    2     11511.14         1.04     12004.09 o
   6    1    2      3090.25         1.96      2772.07 o
   7    1    2      5656.54         1.99      5322.95 o
   8    1    2       874.38         7.40      1166.06 o
   9    1    2       171.35        36.84       532.04 o
  10    1    2        92.93        54.61         1.70 o
 -10    2    2       327.61        25.20        33.83 o
  -9    2    2       431.39        16.97      1039.56 o
  -8    2    2      1048.46         9.06       878.22 o
  -7    2    2     21170.25         3.20     18656.95 o
  -6    2    2     13296.40         1.74     12740.23 o
  -5    2    2      7721.14         1.66      8726.74 o
  -4    2    2      4853.91         1.08      5604.62 o
  -3    2    2     46397.16         0.96     44079.05 o
  -2    2    2    420772.77        10.76    395323.06 o
  -1    2    2    650151.94        19.27    578320.31 o
   0    2    2    123735.10         2.34    124190.92 o
   1    2    2    146344.50         1.37    153994.79 o
   2    2    2      1463.83         0.44      1744.68 o
   3    2    2     26273.17         0.62     27298.40 o
   4    2    2    105176.98         2.04    105546.13 o
   5    2    2     39299.10         1.28     38676.00 o
   6    2    2       651.78         4.49       357.36 o
   7    2    2      7260.74         2.28      6787.37 o
   8    2    2      4128.06         3.35      3548.62 o
   9    2    2       502.66        15.13       601.23 o
  10    2    2       324.36        21.53       410.38 o
 -10    3    2      -176.62        62.41        61.98 o
  -9    3    2      -134.10        41.73       285.55 o
  -8    3    2        57.76        55.50        35.61 o
  -7    3    2      3006.33         3.17      2987.30 o
  -6    3    2      7179.17         2.50      7629.97 o
  -5    3    2      3227.38         2.66      2814.48 o
  -4    3    2      7416.65         1.12      6812.18 o
  -3    3    2     26256.96         0.81     27697.52 o
  -2    3    2     20107.24         0.48     20437.17 o
  -1    3    2    109435.26         1.61    108069.77 o
   0    3    2     46777.04         0.77     46663.55 o
   1    3    2      1095.61         0.20       960.29 o
   2    3    2      6786.46         0.25      6903.53 o
   3    3    2      2264.81         1.04      2365.76 o
   4    3    2      2047.56         1.10      2151.34 o
   5    3    2        17.98        48.58        70.97 o
   6    3    2      2241.08         2.69      1674.20 o
   7    3    2       864.95         6.05       866.37 o
   8    3    2       260.50        13.40       406.33 o
   9    3    2       135.26        30.91         7.61 o
  10    3    2      -149.08        38.69        78.77 o
 -10    4    2       239.63        41.22       527.42 o
  -9    4    2      1999.88         9.30      2544.62 o
  -8    4    2       930.25        11.76       659.12 o
  -7    4    2     14847.42         2.31     13243.16 o
  -6    4    2     17521.82         1.39     16853.51 o
  -5    4    2     23332.56         1.02     21262.54 o
  -4    4    2      4511.81         0.96      5462.88 o
  -3    4    2      4765.14         0.72      5418.49 o
  -2    4    2    178328.84         2.66    175055.17 o
  -1    4    2      1685.10         0.24      1625.32 o
   0    4    2    315327.17         5.11    331252.21 o
   1    4    2    112345.63         1.14    124120.25 o
   2    4    2      9438.12         0.28      9580.45 o
   3    4    2    259396.68         4.33    241872.93 o
   4    4    2     66594.96         1.39     70096.15 o
   5    4    2     36960.06         1.46     37191.60 o
   6    4    2      8704.89         1.46      8164.62 o
   7    4    2       295.15        13.03        41.84 o
   8    4    2      1584.04         5.06      2346.28 o
   9    4    2       167.18        28.41       243.19 o
 -10    5    2      2371.69         9.36      1698.91 o
  -9    5    2       333.43        21.72       195.72 o
  -8    5    2       366.72        13.84       211.46 o
  -7    5    2       169.52        16.40         8.75 o
  -6    5    2      4332.27         1.96      4535.01 o
  -5    5    2        22.28        35.40        23.17 o
  -4    5    2     49102.13         1.06     48766.43 o
  -3    5    2      1043.29         1.08       963.40 o
  -2    5    2      2344.50         0.56      2278.77 o
  -1    5    2     13672.62         0.23     13920.99 o
   0    5    2    117683.30         1.14    122640.75 o
   1    5    2     25103.23         0.62     28267.89 o
   2    5    2    147548.17         1.93    141885.33 o
   3    5    2       179.56         2.76        78.77 o
   4    5    2       338.19         3.06       265.58 o
   5    5    2      6361.66         1.30      6308.65 o
   6    5    2      2351.28         2.25      2235.89 o
   7    5    2      1028.48         6.15       972.76 o
   8    5    2      2093.98         4.24      2575.06 o
   9    5    2       267.65        18.32        73.52 o
 -10    6    2      -121.44        55.95        50.70 o
  -9    6    2       -85.19        47.47        49.28 o
  -8    6    2       349.69        14.06       224.79 o
  -7    6    2      5583.08         2.43      4434.27 o
  -6    6    2     18268.23         1.85     17167.43 o
  -5    6    2      7987.00         1.32      8273.72 o
  -4    6    2     56173.74         1.17     56945.28 o
  -3    6    2     22822.14         0.55     23099.27 o
  -2    6    2     19563.62         0.42     21131.13 o
  -1    6    2     70607.12         0.96     76059.19 o
   0    6    2    247814.80         3.28    256997.36 o
   1    6    2       501.76         1.80       331.31 o
   2    6    2      1728.90         0.24      1529.73 o
   3    6    2     23796.15         0.58     26150.85 o
   4    6    2     13724.12         0.58     14254.28 o
   5    6    2     28740.42         1.59     28504.44 o
   6    6    2      9950.06         1.61      9067.26 o
   7    6    2       149.82        16.81       167.37 o
   8    6    2       984.08         6.86      1490.76 o
   9    6    2       386.12        14.06       706.28 o
 -10    7    2      -127.24        61.94       143.62 o
  -9    7    2      1149.89        10.11       366.90 o
  -8    7    2       102.82        35.88        17.32 o
  -7    7    2      2720.67         4.93      2544.62 o
  -6    7    2       141.37        13.54        45.15 o
  -5    7    2      5283.84         1.77      3998.13 o
  -4    7    2     22099.80         0.86     22253.60 o
  -3    7    2     15450.49         0.53     15476.75 o
  -2    7    2      2802.64         0.44      3239.05 o
  -1    7    2      7665.00         0.24      7621.21 o
   0    7    2      3148.33         0.20      3103.52 o
   1    7    2     38675.16         0.92     38952.61 o
   2    7    2      2342.56         0.12      3176.57 o
   3    7    2     27772.22         0.52     29529.40 o
   4    7    2        71.23         6.97        14.52 o
   5    7    2        85.56        12.89       129.56 o
   6    7    2      6358.47         1.54      6348.54 o
   7    7    2       678.08         6.10       520.53 o
   8    7    2       125.89        32.38       190.15 o
   9    7    2       232.87        17.56       123.92 o
 -10    8    2      -136.66        50.98        81.47 o
  -9    8    2       -91.58        43.56        19.03 o
  -8    8    2       492.40        15.21       979.03 o
  -7    8    2      3649.37         2.86      2724.76 o
  -6    8    2       637.56         5.20       643.77 o
  -5    8    2     11979.30         1.28     12990.48 o
  -4    8    2     19771.17         0.86     19995.15 o
  -3    8    2     17934.57         0.56     19000.97 o
  -2    8    2     46186.31         0.81     50216.57 o
  -1    8    2    257881.15         4.49    240444.72 o
   0    8    2     13820.35         0.24     16931.72 o
   1    8    2     50530.54         1.35     51779.20 o
   2    8    2      3426.93         0.13      3137.13 o
   3    8    2     42745.56         0.74     40410.89 o
   4    8    2     23898.07         0.72     24287.81 o
   5    8    2     13595.56         0.92     13568.28 o
   6    8    2      8775.94         1.77      8011.30 o
   7    8    2       638.07         5.57       881.19 o
   8    8    2       162.05        23.72       315.09 o
   9    8    2       252.17        46.65      1907.49 o
 -10    9    2      -240.56        39.69         8.75 o
  -9    9    2       -87.42        67.24       435.12 o
  -8    9    2       266.34        22.66       368.83 o
  -7    9    2        17.98       103.43        16.91 o
  -6    9    2      3855.17         3.24      3711.75 o
  -5    9    2      3774.87         2.07      3279.13 o
  -4    9    2     22746.67         0.94     21306.43 o
  -3    9    2     12016.54         0.76     11850.75 o
  -2    9    2     10685.36         0.62     11894.46 o
  -1    9    2       373.26         1.37       280.49 o
   0    9    2     14332.88         0.25     13850.09 o
   1    9    2     78248.87         2.46     77587.98 o
   2    9    2     32446.82         1.21     32658.48 o
   3    9    2     12975.49         0.38     13720.57 o
   4    9    2       931.47         1.32      1049.28 o
   5    9    2      5941.33         1.14      5448.06 o
   6    9    2     11367.82         1.61     11215.38 o
   7    9    2       520.75         6.35       581.72 o
   8    9    2       753.50         9.18       616.08 o
   9    9    2       -83.72        36.36        99.57 o
 -10   10    2      -269.29        30.58       168.67 o
  -9   10    2       622.50        16.56       116.23 o
  -8   10    2        70.06        40.07        46.51 o
  -7   10    2      2507.00         3.42      2312.40 o
  -6   10    2     21617.82         2.46     19529.91 o
  -5   10    2     17321.19         1.56     16452.33 o
  -4   10    2        98.21         8.70        39.92 o
  -3   10    2      4278.47         1.28      4630.05 o
  -2   10    2     11058.63         0.59     11949.21 o
  -1   10    2     28937.41         0.72     30994.74 o
   0   10    2     10026.02         0.26     11482.47 o
   1   10    2     34280.52         1.82     33350.80 o
   2   10    2       -74.82        16.08       109.83 o
   3   10    2     12780.30         0.52     12158.41 o
   4   10    2     38608.32         0.92     38439.69 o
   5   10    2      2340.62         1.04      1842.36 o
   6   10    2      3231.92         1.90      2735.24 o
   7   10    2       -77.79        18.75        87.92 o
   8   10    2        97.22        22.66        63.57 o
   9   10    2      1139.74         6.45      1289.00 o
  -9   11    2       243.98        27.35       212.92 o
  -8   11    2      1077.81         7.02      1666.00 o
  -7   11    2       283.92        17.31       210.00 o
  -6   11    2      3073.59         2.31      3148.38 o
  -5   11    2     17635.84         1.28     16272.74 o
  -4   11    2     38797.18         1.46     36690.45 o
  -3   11    2     25651.23         0.79     23084.03 o
  -2   11    2      8044.30         0.48      8301.11 o
  -1   11    2       574.08         1.61       475.78 o
   0   11    2     14201.49         0.30     14700.73 o
   1   11    2     35479.49         0.61     36825.04 o
   2   11    2     55220.30         1.85     54436.78 o
   3   11    2       500.86         0.56       412.42 o
   4   11    2      5736.55         0.41      5619.64 o
   5   11    2      5446.44         0.98      5642.22 o
   6   11    2       160.28         9.55       359.26 o
   7   11    2      3335.06         2.04      3687.35 o
   8   11    2      1419.78         4.08      1757.27 o
   9   11    2        56.25        64.00        30.42 o
  -9   12    2       152.77        53.00        10.30 o
  -8   12    2        62.41        42.77       420.60 o
  -7   12    2        27.46        69.56       372.69 o
  -6   12    2      1748.08         3.31      1670.10 o
  -5   12    2       123.88        12.53       115.15 o
  -4   12    2       523.49         5.06       708.95 o
  -3   12    2      2447.28         1.19      2293.15 o
  -2   12    2      1626.51         0.86      1395.53 o
  -1   12    2     15405.77         0.56     16879.56 o
   0   12    2     34250.90         1.06     33773.36 o
   1   12    2       879.72         0.22       902.15 o
   2   12    2      4025.90         2.34      3853.61 o
   3   12    2     12782.56         0.46     13358.82 o
   4   12    2      9366.37         0.67      8867.83 o
   5   12    2      7777.48         1.10      7594.97 o
   6   12    2        67.57        11.42        68.45 o
   7   12    2       306.95         8.29       553.06 o
   8   12    2        67.90        24.30       171.28 o
  -9   13    2       201.92        29.70       288.95 o
  -8   13    2       205.64        19.71       186.02 o
  -7   13    2      1230.61         6.50      2050.23 o
  -6   13    2      1399.51         4.62      1307.06 o
  -5   13    2       233.78        10.89        46.51 o
  -4   13    2       270.93         6.76       251.07 o
  -3   13    2     13301.01         0.71     12571.00 o
  -2   13    2     19658.84         0.72     18438.42 o
  -1   13    2       326.52         2.07       422.66 o
   0   13    2      6887.34         0.53      7352.22 o
   1   13    2     48400.00         0.66     47490.40 o
   2   13    2     16281.76         2.02     15954.48 o
   3   13    2     13581.57         2.82     12313.72 o
   4   13    2       361.76         3.03       548.35 o
   5   13    2      3156.19         2.22      2777.36 o
   6   13    2      5038.16         1.23      4321.47 o
   7   13    2      4866.46         2.72      4036.26 o
   8   13    2        19.89       597.31        38.66 o
  -9   14    2       171.09        32.04        25.65 o
  -8   14    2        -8.35       378.69         0.42 o
  -7   14    2       519.84         9.49       656.55 o
  -6   14    2       529.46        10.43       324.05 o
  -5   14    2      8945.38         1.93      8356.02 o
  -4   14    2        23.14        49.28         8.17 o
  -3   14    2      3878.80         1.32      3548.62 o
  -2   14    2      6414.41         0.94      6837.03 o
  -1   14    2      3637.30         1.02      3536.68 o
   0   14    2      9242.90         0.61      9307.57 o
   1   14    2     21541.43         0.41     21072.86 o
   2   14    2       695.38        11.70       412.42 o
   3   14    2      9757.49         2.34      9590.27 o
   4   14    2      3589.21         0.59      3560.58 o
   5   14    2      1887.03         0.98      1951.54 o
   6   14    2       135.02        52.56       422.66 o
   7   14    2        44.22       204.20       706.28 o
   8   14    2       -40.83       291.73       674.66 o
  -8   15    2       135.49        26.11        36.21 o
  -7   15    2        -8.41       454.12       265.58 o
  -6   15    2        89.68        41.60         6.04 o
  -5   15    2      5246.10         2.66      3723.98 o
  -4   15    2     18766.26         1.25     17391.53 o
  -3   15    2      6160.68         0.81      6009.60 o
  -2   15    2     11735.39         0.90     11353.88 o
  -1   15    2       974.06         1.99       845.83 o
   0   15    2      1323.50         1.28      1421.88 o
   1   15    2     28237.44         0.50     27965.21 o
   2   15    2      9793.08         2.62      9365.72 o
   3   15    2     24740.14         3.92     22253.60 o
   4   15    2       784.56        16.08       725.06 o
   5   15    2      1139.74         0.52      1128.69 o
   6   15    2      1711.48        12.32      2729.99 o
   7   15    2       -48.72       194.88       357.36 o
  -8   16    2       214.62        34.69       154.64 o
  -7   16    2       718.78        15.05       388.34 o
  -6   16    2       512.12        12.89       576.90 o
  -5   16    2      1547.64         3.96      1791.06 o
  -4   16    2        84.82        18.23        19.47 o
  -3   16    2       140.90         6.86        49.28 o
  -2   16    2       878.53         3.06      1062.31 o
  -1   16    2        19.01        19.98        25.65 o
   0   16    2      2817.49         0.98      2524.42 o
   1   16    2       111.51         2.50        86.05 o
   2   16    2      5967.56         3.24      5732.98 o
   3   16    2      2372.66         6.15      2235.89 o
   4   16    2      3699.07         4.97      3536.68 o
   5   16    2       938.20        13.62      1307.06 o
   6   16    2      1889.64        15.05      2226.41 o
   7   16    2      -147.87        94.48        17.32 o
  -7   17    2       -29.70       178.76       150.92 o
  -6   17    2      1430.35         7.24      1289.00 o
  -5   17    2      3870.08         1.74      2793.24 o
  -4   17    2      2496.00         2.86      2018.56 o
  -3   17    2     12656.25         0.98     11215.38 o
  -2   17    2      4785.87         1.25      4381.01 o
  -1   17    2        35.28        14.29         6.29 o
   0   17    2     22503.00         1.44     21174.89 o
   1   17    2     11238.12         0.35     10607.85 o
   2   17    2      2578.61         2.79      2207.52 o
   3   17    2      5386.09         4.62      3909.84 o
   4   17    2      5209.95         4.67      4158.23 o
   5   17    2      1066.68        13.40      2132.78 o
   6   17    2      2209.00        12.89      2905.65 o
   7   17    2       484.44        46.92       674.66 o
  -7   18    2      1141.09         7.90       641.22 o
  -6   18    2        59.60        27.98         3.82 o
  -5   18    2       179.56        11.56       143.62 o
  -4   18    2        69.89        20.70       164.78 o
  -3   18    2       242.42         5.62       277.14 o
  -2   18    2       397.60         3.50       469.24 o
  -1   18    2       -10.69        36.36        10.30 o
   0   18    2      5581.58         0.98      4991.70 o
   1   18    2      1273.78         0.40      1525.81 o
   2   18    2       701.19        10.18       613.59 o
   3   18    2      1168.96        16.32      1193.62 o
   4   18    2       242.74        46.51      1463.78 o
   5   18    2         6.92       689.06       589.00 o
   6   18    2       229.22        59.44        39.92 o
  -7   19    2       356.45        38.19        47.19 o
  -6   19    2        -5.11       225.30         0.04 o
  -5   19    2       104.45        13.76        39.29 o
  -4   19    2      2205.24         2.16      1855.29 o
  -3   19    2      9574.62         1.46      8264.60 o
  -2   19    2      1576.09         1.64      1347.25 o
  -1   19    2      1965.15         1.90      1842.36 o
   0   19    2      2203.36         0.83      1960.41 o
   1   19    2      3268.41         0.42      3131.52 o
   2   19    2     10516.50         2.13      8981.52 o
   3   19    2      1162.81        13.03       572.09 o
   4   19    2       670.81        19.27       509.16 o
   5   19    2       306.95        58.06       313.31 o
   6   19    2        93.51       111.51       875.25 o
  -6   20    2       133.40        17.39       183.30 o
  -5   20    2        97.22        15.60        58.86 o
  -4   20    2        48.02        26.52        23.66 o
  -3   20    2       162.56         9.86       157.15 o
  -2   20    2       315.06         5.81       184.66 o
  -1   20    2      1029.77         2.72      1267.49 o
   0   20    2       256.96         3.17       433.03 o
   1   20    2       142.56         1.32       270.50 o
   2   20    2       347.82        14.90       273.81 o
   3   20    2       214.92        22.85         8.75 o
   4   20    2       189.06        62.25        18.60 o
   5   20    2       757.90        25.91      1166.06 o
  -5   21    2       168.74        14.44        18.60 o
  -4   21    2      3808.12         1.77      3394.99 o
  -3   21    2        64.80        13.69        43.81 o
  -2   21    2      2372.66         1.64      2414.79 o
  -1   21    2       108.78        16.97        21.28 o
   0   21    2       600.25         1.82       929.47 o
   1   21    2      4344.13         5.29      3632.75 o
   2   21    2      3462.15         5.43      2719.52 o
   3   21    2      1394.28         6.45      1711.33 o
   4   21    2       -53.73       123.21       230.84 o
  -4   22    2        37.70        33.99        35.61 o
  -3   22    2       562.16         4.08       606.16 o
  -2   22    2        20.25        55.50        52.86 o
  -1   22    2      -116.42        11.02         1.70 o
   0   22    2       -67.40        58.98         1.01 o
   1   22    2       218.45        20.61        97.58 o
   2   22    2        49.56       125.44       188.77 o
   3   22    2       130.42        32.95       154.64 o
   4   22    2      -636.05        13.84        33.83 o
  -3   23    2      1011.88         3.20      1179.80 o
  -2   23    2       885.06         3.88      1026.66 o
  -1   23    2        51.84        35.64         3.44 o
   0   23    2       231.34        13.54       186.02 o
   1   23    2      1327.87         8.88      1911.87 o
   2   23    2       773.40        11.76      1020.25 o
   3   23    2       479.17        17.47       738.63 o
  -2   24    2        54.76        32.15       254.26 o
  -1   24    2       161.80        17.31       171.28 o
   0   24    2         9.80       169.78         6.04 o
   1   24    2       248.38        27.98       111.94 o
 -10    1    3       785.68        18.23       275.48 o
  -9    1    3      1311.16        11.76      1609.19 o
  -8    1    3      6256.81         4.37      5832.12 o
  -7    1    3       487.53        11.36       207.10 o
  -6    1    3      1632.97         4.00      1010.66 o
  -5    1    3     11029.20         1.39     10158.24 o
  -4    1    3     65648.69         1.80     67779.09 o
  -3    1    3    187272.56         3.96    179786.17 o
  -2    1    3     84844.04         1.46     88715.44 o
  -1    1    3     23734.48         0.49     26199.52 o
   0    1    3    256380.20         6.40    244692.42 o
   1    1    3    228063.55         2.28    226061.31 o
   2    1    3    154857.99         1.74    163341.46 o
   3    1    3     26295.87         0.49     30502.35 o
   4    1    3      3501.09         0.92      2434.54 o
   5    1    3     20155.48         0.94     18520.22 o
   6    1    3     32475.64         1.35     30783.23 o
   7    1    3      5100.82         2.28      4712.30 o
   8    1    3      1646.74         5.48      1859.62 o
   9    1    3       197.68        24.90       179.25 o
 -10    2    3      -216.09        36.60         7.06 o
  -9    2    3        55.35        85.56       240.07 o
  -8    2    3      1467.66         8.29      1354.62 o
  -7    2    3     12692.28         3.13     11839.84 o
  -6    2    3     14881.56         3.35     14278.23 o
  -5    2    3       719.85         6.30       771.70 o
  -4    2    3     56349.26         1.64     51756.38 o
  -3    2    3     41282.11         0.98     38597.15 o
  -2    2    3      1611.22         0.98      1525.81 o
  -1    2    3     61851.69         1.21     64173.10 o
   0    2    3     42415.40         0.55     42700.36 o
   1    2    3      1849.86         0.32      1723.80 o
   2    2    3     39980.00         0.44     36671.25 o
   3    2    3       191.27         3.76       110.88 o
   4    2    3     12611.29         0.64     13220.09 o
   5    2    3       143.28         7.40        16.50 o
   6    2    3        33.52        31.25        85.13 o
   7    2    3       142.56        15.21        46.51 o
   8    2    3      -146.89        23.14        28.79 o
   9    2    3        96.43        39.19       105.67 o
 -10    3    3      1067.33        18.49       467.07 o
  -9    3    3      2141.84         7.34      2559.82 o
  -8    3    3       -40.70        64.80       150.92 o
  -7    3    3      1045.23         8.88      1463.78 o
  -6    3    3       450.29         8.35        26.67 o
  -5    3    3      8500.84         1.46      8237.27 o
  -4    3    3    135240.06         3.17    125857.54 o
  -3    3    3     13243.41         0.79     15614.30 o
  -2    3    3     26153.36         0.59     26476.21 o
  -1    3    3     16162.04         0.52     16736.54 o
   0    3    3    108379.22         2.37    109857.39 o
   1    3    3     82449.38         0.76     89074.25 o
   2    3    3    123721.03         1.32    124155.58 o
   3    3    3     39912.05         0.66     41937.04 o
   4    3    3      5590.55         0.79      5970.79 o
   5    3    3     11331.60         0.96     10269.73 o
   6    3    3     23082.72         1.46     20122.98 o
   7    3    3     11259.33         1.61     10208.84 o
   8    3    3       296.53        12.32       226.29 o
   9    3    3      -128.82        27.77         0.49 o
 -10    4    3       138.77        55.95       232.37 o
  -9    4    3       452.84        29.27        79.66 o
  -8    4    3      -197.12        21.62        19.92 o
  -7    4    3      1453.13         5.62      1098.57 o
  -6    4    3       454.54         9.67       275.48 o
  -5    4    3      3620.43         2.40      3389.15 o
  -4    4    3     46543.75         1.56     46209.72 o
  -3    4    3      4336.22         0.86      4562.07 o
  -2    4    3       291.04         3.03       439.32 o
  -1    4    3     23675.98         0.34     23221.36 o
   0    4    3     26735.52         0.59     27215.61 o
   1    4    3     58365.73         0.64     60912.94 o
   2    4    3     33587.89         0.56     32063.14 o
   3    4    3      1444.76         0.90      1490.76 o
   4    4    3      2511.01         1.37      2672.66 o
   5    4    3      4859.48         1.69      4837.04 o
   6    4    3        22.75        39.31       172.60 o
   7    4    3       130.87        19.01       164.78 o
   8    4    3       592.92         8.29       687.75 o
   9    4    3       269.62        37.21         8.46 o
 -10    5    3       476.99        29.81       591.44 o
  -9    5    3      1572.12         8.18      1670.10 o
  -8    5    3       381.81        13.91       529.73 o
  -7    5    3      2268.62         4.16      2293.15 o
  -6    5    3      4718.32         2.69      3273.39 o
  -5    5    3      1812.20         2.31      1694.78 o
  -4    5    3     92848.18         1.77     96558.24 o
  -3    5    3    244095.28         4.58    229988.16 o
  -2    5    3     21304.32         0.46     22059.54 o
  -1    5    3     53991.17         0.81     51984.79 o
   0    5    3      4688.14         0.29      3822.54 o
   1    5    3    196772.09         3.42    199654.56 o
   2    5    3     77339.61         0.98     81978.23 o
   3    5    3     11446.86         0.49     14290.22 o
   4    5    3      3049.25         0.90      2464.32 o
   5    5    3      9527.71         1.04      9163.01 o
   6    5    3     19717.78         1.49     17272.71 o
   7    5    3     13335.63         1.88     11215.38 o
   8    5    3       438.06        11.56       834.20 o
   9    5    3       -44.22        68.89       217.33 o
 -10    6    3       325.80        30.47        97.58 o
  -9    6    3       433.47        20.43       309.77 o
  -8    6    3       134.56        38.81         4.44 o
  -7    6    3      8172.16         2.59      6737.89 o
  -6    6    3      3476.28         2.28      2954.51 o
  -5    6    3      8650.86         1.17      8811.26 o
  -4    6    3     22221.86         0.90     20308.34 o
  -3    6    3     29247.84         0.66     28487.52 o
  -2    6    3     88780.16         1.49     80719.69 o
  -1    6    3     35993.68         0.61     38067.01 o
   0    6    3     16442.93         0.29     17697.05 o
   1    6    3      9666.82         0.19      9239.97 o
   2    6    3      7867.69         0.24      7647.50 o
   3    6    3     11687.77         0.46     10899.03 o
   4    6    3      8669.47         1.04      9182.22 o
   5    6    3      2293.45         1.54      2226.41 o
   6    6    3       -25.60        40.32        14.52 o
   7    6    3       328.70         7.62       449.89 o
   8    6    3      1503.11         4.54      1872.61 o
   9    6    3       387.30        16.73       372.69 o
 -10    7    3       587.58        22.85      1172.92 o
  -9    7    3      -286.96        22.28       197.13 o
  -8    7    3      2812.18         4.75      3325.23 o
  -7    7    3        44.22        46.65       249.49 o
  -6    7    3       241.80         9.86       157.15 o
  -5    7    3     18373.80         1.21     17404.76 o
  -4    7    3     13672.62         0.88     15129.39 o
  -3    7    3     15672.54         0.56     16762.50 o
  -2    7    3     12975.49         0.55     14015.81 o
  -1    7    3       821.40         0.71       698.31 o
   0    7    3       488.85         0.31       398.28 o
   1    7    3    260528.58         7.24    248127.36 o
   2    7    3    132124.98         1.77    131942.05 o
   3    7    3     14927.95         0.40     15651.91 o
   4    7    3       354.95         2.86       288.95 o
   5    7    3      7099.75         0.98      6181.85 o
   6    7    3     12494.77         1.28     12865.05 o
   7    7    3      3615.62         2.66      3365.84 o
   8    7    3       545.22         7.95       766.13 o
   9    7    3        93.32        44.49        72.66 o
 -10    8    3       345.59        30.58        58.86 o
  -9    8    3       127.92        51.84       278.81 o
  -8    8    3       511.21        16.08      1036.33 o
  -7    8    3      1226.40         6.05       828.42 o
  -6    8    3     20554.96         2.28     18343.22 o
  -5    8    3       481.80         5.34       329.49 o
  -4    8    3        85.01        13.84        15.69 o
  -3    8    3      2100.39         1.06      2000.58 o
  -2    8    3      2570.49         0.58      3031.31 o
  -1    8    3    116321.92         1.90    116880.04 o
   0    8    3     16085.85         0.20     16529.60 o
   1    8    3      4196.45         1.56      3614.64 o
   2    8    3      1151.92         2.62      1017.05 o
   3    8    3     36054.41         0.66     35869.09 o
   4    8    3     16373.76         0.66     16106.85 o
   5    8    3      2832.37         1.14      2846.49 o
   6    8    3      2227.84         1.96      2082.14 o
   7    8    3      1063.41         4.12      1698.91 o
   8    8    3       416.98        17.56      2307.58 o
   9    8    3       979.06         6.55      1166.06 o
 -10    9    3        82.08        71.74        64.37 o
  -9    9    3        14.67       287.64       272.16 o
  -8    9    3      1118.90         7.24      1176.36 o
  -7    9    3      2699.84         3.92      2484.27 o
  -6    9    3       168.48        13.40       611.11 o
  -5    9    3     14256.36         1.30     12979.05 o
  -4    9    3      4801.10         1.21      4998.79 o
  -3    9    3     19421.21         0.79     20151.44 o
  -2    9    3     25386.05         0.61     24334.72 o
  -1    9    3       -35.88         4.28         4.65 o
   0    9    3    100203.90         1.23     99004.24 o
   1    9    3     22716.52         1.44     26021.27 o
   2    9    3     34350.92         1.64     35793.15 o
   3    9    3      1431.87         0.45      1629.36 o
   4    9    3      3468.03         0.52      3748.50 o
   5    9    3      5399.31         0.79      5425.88 o
   6    9    3       835.79         3.06       560.16 o
   7    9    3       -19.89       378.69      2429.59 o
   8    9    3       853.22        11.90      1204.03 o
   9    9    3       -84.27        30.25        27.72 o
 -10   10    3       322.92        31.47        36.21 o
  -9   10    3       275.89        22.18        60.41 o
  -8   10    3       299.64        17.64       204.23 o
  -7   10    3      4083.21         3.65      3210.58 o
  -6   10    3       263.41         9.67       175.24 o
  -5   10    3       208.51         9.42       125.04 o
  -4   10    3      2985.53         2.46      2782.65 o
  -3   10    3     14452.85         1.04     13312.50 o
  -2   10    3     21880.33         0.55     23328.46 o
  -1   10    3     75636.00         1.42     73318.55 o
   0   10    3      2811.12         0.15      2943.61 o
   1   10    3      5674.61         1.82      6221.34 o
   2   10    3      6819.46         1.61      7560.05 o
   3   10    3     33489.00         2.59     32622.24 o
   4   10    3      7160.54         0.71      7020.68 o
   5   10    3      1683.46         1.35      1328.91 o
   6   10    3       309.06         6.35       420.60 o
   7   10    3       681.73         4.49       646.31 o
   8   10    3        52.42        69.72        51.42 o
  -9   11    3       416.98        29.16        11.29 o
  -8   11    3       199.94        20.34       142.42 o
  -7   11    3      4151.22         4.04      4977.54 o
  -6   11    3       199.66        13.25        28.79 o
  -5   11    3      8333.86         1.46      8110.34 o
  -4   11    3     16762.48         1.42     17233.19 o
  -3   11    3     10732.96         0.86     10638.86 o
  -2   11    3      7626.53         0.61      7797.31 o
  -1   11    3      5267.86         0.44      4851.00 o
   0   11    3     16238.40         0.40     16555.40 o
   1   11    3     22569.05         2.82     22358.45 o
   2   11    3      9588.33         1.64      9600.09 o
   3   11    3      1215.22         5.81      1142.21 o
   4   11    3      2578.61         0.55      2429.59 o
   5   11    3       977.81         1.06      1317.96 o
   6   11    3      6990.63         1.35      6623.13 o
   7   11    3      6637.36         2.92      5832.12 o
   8   11    3       269.94        12.53       301.01 o
  -9   12    3       189.06        28.62        28.79 o
  -8   12    3       260.82        18.15        49.99 o
  -7   12    3       824.84         7.67       706.28 o
  -6   12    3     12485.83         1.90     11611.79 o
  -5   12    3      7366.79         2.16      7283.59 o
  -4   12    3       738.21         3.72       398.28 o
  -3   12    3      2248.66         1.10      2165.32 o
  -2   12    3     11035.50         0.48     11035.56 o
  -1   12    3     17498.00         0.50     17670.38 o
   0   12    3     27932.44         0.62     28555.26 o
   1   12    3       203.35         4.88       111.94 o
   2   12    3     11348.64         2.31     10794.58 o
   3   12    3     14320.91         2.53     12526.07 o
   4   12    3     20701.45         3.10     18904.33 o
   5   12    3      4594.13         0.58      4308.30 o
   6   12    3       112.15         8.41       211.46 o
   7   12    3        62.41        14.21        77.00 o
   8   12    3       -17.56       635.54       674.66 o
  -9   13    3       235.32        26.32       177.91 o
  -8   13    3       392.04        16.08       643.77 o
  -7   13    3       140.42        20.25       179.25 o
  -6   13    3       694.32         9.80       755.07 o
  -5   13    3       310.82         9.12        64.37 o
  -4   13    3     14881.56         1.54     14003.94 o
  -3   13    3       626.00         1.96       443.53 o
  -2   13    3      2502.00         1.00      2109.68 o
  -1   13    3        30.25         8.24        70.97 o
   0   13    3       117.72         1.12        81.47 o
   1   13    3     19943.09         1.10     19628.14 o
   2   13    3     17859.65         3.13     17154.29 o
   3   13    3     16070.63         2.76     14761.59 o
   4   13    3       -90.82        39.94         4.87 o
   5   13    3       -13.99        29.59       181.94 o
   6   13    3      2152.03         1.80      2216.96 o
   7   13    3        88.17       207.65        61.19 o
   8   13    3       203.35       147.87       233.90 o
  -9   14    3       461.39        20.70         8.46 o
  -8   14    3        40.32        61.78       240.07 o
  -7   14    3       -23.43       145.44       211.46 o
  -6   14    3      3947.61         4.24      3025.80 o
  -5   14    3      1128.29         5.57       920.32 o
  -4   14    3       535.92         5.95       329.49 o
  -3   14    3     12056.04         1.17     11493.22 o
  -2   14    3     18950.28         0.69     18452.04 o
  -1   14    3     20067.56         0.67     18438.42 o
   0   14    3     18198.01         0.61     17951.44 o
   1   14    3        85.93        12.25        28.25 o
   2   14    3      1327.87         6.45      1142.21 o
   3   14    3     13094.22         2.56     11850.75 o
   4   14    3     22746.67         3.06     19320.25 o
   5   14    3      5079.41         8.41      4119.52 o
   6   14    3        18.15       287.64        30.42 o
   7   14    3        87.98       163.58       263.95 o
  -8   15    3       370.95        22.09         5.32 o
  -7   15    3        17.39       140.19         0.91 o
  -6   15    3       259.21        19.36        35.01 o
  -5   15    3       315.77        15.44       493.44 o
  -4   15    3       322.92         8.82       493.44 o
  -3   15    3      1015.06         2.02       893.14 o
  -2   15    3      4540.06         0.81      4210.12 o
  -1   15    3       127.24         5.11       187.39 o
   0   15    3       877.94         0.50       979.03 o
   1   15    3      5872.16         1.80      5634.69 o
   2   15    3      1238.34         7.51       866.37 o
   3   15    3         2.10      1462.30        80.56 o
   4   15    3       356.08        22.66       217.33 o
   5   15    3       -61.00        99.60        45.82 o
   6   15    3       354.95        51.41        47.88 o
   7   15    3      -236.85        90.06       121.69 o
  -8   16    3       430.56        20.79         2.11 o
  -7   16    3       772.28        10.76      1007.47 o
  -6   16    3      1458.48         7.13       872.28 o
  -5   16    3       418.61        10.50       361.16 o
  -4   16    3       643.64         3.50       738.63 o
  -3   16    3        80.46        11.29        46.51 o
  -2   16    3     16957.25         0.92     15166.42 o
  -1   16    3     22955.28         0.66     20308.34 o
   0   16    3      3134.88         0.27      3086.78 o
   1   16    3      2286.75         2.72      2221.68 o
   2   16    3      2093.98         3.06      2539.56 o
   3   16    3      9244.82         7.84      6953.62 o
   4   16    3      8085.61         5.11      5717.80 o
   5   16    3      1392.04        14.75      1193.62 o
   6   16    3       408.85        32.60       173.92 o
   7   16    3       162.05       283.59       299.27 o
  -7   17    3       106.92        42.90       184.66 o
  -6   17    3       200.51        25.60        81.47 o
  -5   17    3       341.51         8.24       359.26 o
  -4   17    3       550.37         4.04       623.57 o
  -3   17    3      9866.45         1.19      9748.05 o
  -2   17    3      1031.69         1.82      1001.12 o
  -1   17    3      1600.80         0.86      1452.29 o
   0   17    3       -24.70         4.04         1.45 o
   1   17    3      -145.44        15.29        38.66 o
   2   17    3      4111.37         4.62      3736.23 o
   3   17    3      1456.95        10.50      1707.19 o
   4   17    3       332.70        31.36       171.28 o
   5   17    3       173.19        58.22        94.63 o
   6   17    3       361.76        37.70         6.54 o
  -7   18    3       717.17        11.42       525.12 o
  -6   18    3       979.06         7.18       837.10 o
  -5   18    3       209.96        13.40       426.80 o
  -4   18    3       233.17         8.76       134.17 o
  -3   18    3        92.16        10.56       127.29 o
  -2   18    3     11056.52         0.92     10178.47 o
  -1   18    3     11261.45         0.88     10412.50 o
   0   18    3      2820.67         0.38      2499.29 o
   1   18    3      2837.69         4.28      2672.66 o
   2   18    3       138.53        16.16       428.87 o
   3   18    3      4874.83         6.45      4236.19 o
   4   18    3     11642.41         8.18      9182.22 o
   5   18    3       271.92        39.69       155.89 o
   6   18    3      -313.64        43.82        13.40 o
  -7   19    3       341.14        28.20       299.27 o
  -6   19    3       110.88        35.52       101.58 o
  -5   19    3        99.00        27.04         3.26 o
  -4   19    3       196.00        13.03       217.33 o
  -3   19    3        51.27        27.46        47.88 o
  -2   19    3       399.20         5.76       324.05 o
  -1   19    3       134.10         7.18       172.60 o
   0   19    3      1269.50         0.25      1380.58 o
   1   19    3       280.23        20.52       414.46 o
   2   19    3       -63.84        38.07        23.66 o
   3   19    3      1203.40         6.20      1561.27 o
   4   19    3       363.28        35.88       186.02 o
   5   19    3       131.79        90.63       153.40 o
  -6   20    3       496.40         6.97       418.55 o
  -5   20    3        45.70        39.94       215.85 o
  -4   20    3       230.43         9.12       449.89 o
  -3   20    3       777.29         4.28       822.66 o
  -2   20    3      2469.10         1.61      2151.34 o
  -1   20    3     10496.00         1.46      9268.91 o
   0   20    3       299.98        23.04        99.57 o
   1   20    3       690.64         8.01       669.46 o
   2   20    3       593.90         9.36       176.57 o
   3   20    3      2217.47         8.12      2862.56 o
   4   20    3      1412.26        17.39      2424.65 o
   5   20    3       951.11        37.82      1418.10 o
  -5   21    3       242.11        10.76        76.12 o
  -4   21    3        56.10        24.40        49.28 o
  -3   21    3       467.86         4.67       749.57 o
  -2   21    3       983.45         2.02      1271.06 o
  -1   21    3        -6.66       361.38        20.82 o
   0   21    3        74.48        44.62       320.45 o
   1   21    3       -10.50       170.82       123.92 o
   2   21    3       165.89        23.91       306.25 o
   3   21    3       241.49        20.25       125.04 o
   4   21    3       199.94        27.88       236.98 o
  -4   22    3        11.70        98.60        12.67 o
  -3   22    3       969.70         2.79       969.64 o
  -2   22    3      1160.76         4.97      1339.90 o
  -1   22    3      1410.75         5.95      1204.03 o
   0   22    3       368.26        13.40       506.90 o
   1   22    3       632.52         9.73       210.00 o
   2   22    3       250.27        20.79       243.19 o
   3   22    3       805.99        10.82       988.47 o
  -3   23    3      -115.56        29.48        13.77 o
  -2   23    3        14.52       122.10        42.49 o
  -1   23    3       342.25        16.48         4.87 o
   0   23    3       285.95        21.53       163.50 o
   1   23    3      -250.59        20.52       129.56 o
   2   23    3        25.70       103.02         1.01 o
  -1   24    3       -56.55        43.03       177.91 o
   0   24    3      1337.36         5.52      1549.41 o
 -10    0    4         9.30      1129.63        84.20 o
  -9    0    4      -390.06       145.44       598.78 o
  -8    0    4      5220.06        26.32      3632.75 o
  -7    0    4      2939.81        27.14      2400.02 o
  -6    0    4     23777.64         3.96     23160.28 o
  -5    0    4      2520.04         5.11      2626.20 o
  -4    0    4      1273.06         6.76      1514.08 o
  -3    0    4     99533.94         4.97     99162.08 o
  -2    0    4    110104.51         4.24    112633.61 o
  -1    0    4    130443.77        12.18    128288.48 o
   0    0    4      3982.87         1.00      5199.29 o
   1    0    4     13462.96         0.38     14278.23 o
   2    0    4      7582.93         0.58      7859.43 o
   3    0    4    111195.57         5.11    109957.13 o
   4    0    4    102208.09         3.50     98751.96 o
   5    0    4      1143.12         4.49      1343.57 o
   6    0    4     10130.42         2.59      9649.29 o
   7    0    4      6337.75         4.04      5970.79 o
   8    0    4      7960.21         6.25      5994.06 o
   9    0    4       792.42        19.80      1719.64 o
 -10    1    4       353.44        43.16       340.50 o
  -9    1    4       925.98        15.29       152.16 o
  -8    1    4       853.81        11.90       656.55 o
  -7    1    4     13905.13         2.72     13393.62 o
  -6    1    4      3862.62         2.99      2846.49 o
  -5    1    4       626.50         6.25       608.63 o
  -4    1    4       151.78         8.88         3.44 o
  -3    1    4     38333.72         1.04     36211.78 o
  -2    1    4       739.30         1.80       760.59 o
  -1    1    4      1960.72         1.14      1978.22 o
   0    1    4     28402.36         0.55     29151.48 o
   1    1    4       815.10         0.62       651.42 o
   2    1    4      1431.11         0.52      1403.03 o
   3    1    4       707.56         1.28       875.25 o
   4    1    4      6396.80         0.76      7029.09 o
   5    1    4      4261.48         1.23      3766.94 o
   6    1    4      5750.19         1.69      6064.14 o
   7    1    4      4872.04         2.16      4753.70 o
   8    1    4        18.84        99.40         5.32 o
   9    1    4       -67.08        62.09        45.15 o
 -10    2    4      -394.02        30.25        65.99 o
  -9    2    4        97.81        62.41        49.28 o
  -8    2    4        -1.51      1821.58        24.64 o
  -7    2    4     10241.44         3.46      8246.38 o
  -6    2    4      7871.24         2.62      8020.27 o
  -5    2    4     14561.25         1.49     14810.37 o
  -4    2    4      6872.41         1.21      5932.10 o
  -3    2    4     56548.84         1.32     55329.56 o
  -2    2    4     60118.14         1.19     64046.14 o
  -1    2    4    116690.56         2.99    117910.87 o
   0    2    4     78069.95         1.30     80691.20 o
   1    2    4      2591.83         0.32      1969.30 o
   2    2    4     75235.00         0.98     74573.00 o
   3    2    4    108959.41         1.46    105350.73 o
   4    2    4     31740.99         0.90     32315.04 o
   5    2    4     31616.40         1.21     31937.56 o
   6    2    4      3631.27         1.80      3859.84 o
   7    2    4       491.07         8.41       304.50 o
   8    2    4      1667.09         5.11      2000.58 o
   9    2    4       449.86        15.60       766.13 o
 -10    3    4       108.99        61.31        42.49 o
  -9    3    4      -189.89        39.31        94.63 o
  -8    3    4      2332.89         7.08      2365.76 o
  -7    3    4      1073.87         7.67       840.01 o
  -6    3    4       -44.09        45.83         9.36 o
  -5    3    4      3142.72         2.72      2793.24 o
  -4    3    4       652.80         3.53       616.08 o
  -3    3    4       -28.30        20.34        19.03 o
  -2    3    4     21930.65         0.72     21511.87 o
  -1    3    4      2672.89         0.76      2474.28 o
   0    3    4      7416.65         0.20      7612.46 o
   1    3    4     66739.56         0.85     66583.39 o
   2    3    4       105.68         2.22       215.85 o
   3    3    4       331.97         1.77       164.78 o
   4    3    4       861.42         1.80       896.14 o
   5    3    4      2547.22         1.64      2651.96 o
   6    3    4      7276.09         1.59      6995.49 o
   7    3    4        92.93        22.56       195.72 o
   8    3    4         3.96       440.16        23.17 o
   9    3    4       168.22        26.94       273.81 o
 -10    4    4      1213.13        31.92       329.49 o
  -9    4    4      1332.25        11.29      1242.62 o
  -8    4    4      3100.26         4.71      2761.52 o
  -7    4    4      5208.51         4.54      4190.63 o
  -6    4    4       499.52        10.18       488.99 o
  -5    4    4     37690.34         1.88     37288.37 o
  -4    4    4      1764.00         2.46      2118.91 o
  -3    4    4      2729.02         1.42      3632.75 o
  -2    4    4    108063.41         2.79    111157.56 o
  -1    4    4    161748.75         4.08    159353.49 o
   0    4    4     49066.68         1.30     50396.52 o
   1    4    4      1296.72         0.59      1190.15 o
   2    4    4     23848.62         0.36     26362.10 o
   3    4    4     46617.13         0.66     47468.54 o
   4    4    4     49581.93         0.86     51301.08 o
   5    4    4     10237.39         1.04      9917.10 o
   6    4    4      3639.71         1.85      3036.84 o
   7    4    4      1613.63         3.92      1549.41 o
   8    4    4       460.10         9.18       486.78 o
   9    4    4      2464.13         6.50      3267.65 o
 -10    5    4       190.44        41.47       890.14 o
  -9    5    4       249.32        26.73       412.42 o
  -8    5    4       170.56        27.67        70.12 o
  -7    5    4      2342.56         3.96      2464.32 o
  -6    5    4        -6.60       167.44        27.72 o
  -5    5    4      3948.87         2.13      3114.70 o
  -4    5    4      2222.18         2.31      1859.62 o
  -3    5    4     37639.88         1.08     39588.56 o
  -2    5    4      9904.23         0.58      9600.09 o
  -1    5    4     15385.92         0.25     15677.02 o
   0    5    4      9360.56         0.74      9010.06 o
   1    5    4      7626.53         0.20      8764.25 o
   2    5    4       144.48         2.04        97.58 o
   3    5    4      1513.99         0.79      1483.03 o
   4    5    4       869.66         1.46       735.90 o
   5    5    4      8824.72         1.02      9249.61 o
   6    5    4       301.02         6.45       205.66 o
   7    5    4      5768.40         2.19      5352.26 o
   8    5    4       -68.23        36.84       123.92 o
   9    5    4       354.57        18.15       129.56 o
 -10    6    4       267.00        39.19       384.40 o
  -9    6    4       860.84        13.62       581.72 o
  -8    6    4      2231.62         6.10      1903.11 o
  -7    6    4      1045.88         8.29      1115.26 o
  -6    6    4     17601.33         1.69     17259.53 o
  -5    6    4       811.11         3.31      1055.79 o
  -4    6    4     21144.07         0.98     20884.03 o
  -3    6    4     48298.85         1.00     47862.65 o
  -2    6    4     64602.39         1.10     67075.98 o
  -1    6    4    163628.34         2.86    158633.71 o
   0    6    4     20626.70         0.81     21321.07 o
   1    6    4      3323.52         0.12      3070.09 o
   2    6    4     36431.36         0.81     34551.87 o
   3    6    4     11280.56         0.53     11633.41 o
   4    6    4     77445.32         1.25     75039.29 o
   5    6    4      6533.49         0.96      6064.14 o
   6    6    4        -9.18        83.54         3.63 o
   7    6    4      1911.44         2.99      1996.10 o
   8    6    4      1349.09         5.66      1421.88 o
   9    6    4       663.58         9.30       746.83 o
 -10    7    4       230.43        44.09        34.42 o
  -9    7    4        68.23        64.48         3.08 o
  -8    7    4        76.21        61.94        63.57 o
  -7    7    4       889.23         6.60      1155.81 o
  -6    7    4     12633.76         1.59     11503.97 o
  -5    7    4      6248.90         1.49      5492.57 o
  -4    7    4      1876.62         1.42      2054.77 o
  -3    7    4      9625.57         0.74      8503.35 o
  -2    7    4       374.81         1.66       297.54 o
  -1    7    4      2770.97         0.50      2814.48 o
   0    7    4     56221.15         1.46     53088.12 o
   1    7    4     50611.50         0.64     51187.57 o
   2    7    4     25046.23         0.56     27298.40 o
   3    7    4       998.56         1.42       979.03 o
   4    7    4      6054.40         1.12      5955.30 o
   5    7    4      2909.52         1.64      3125.91 o
   6    7    4       975.31         2.89       935.59 o
   7    7    4      1253.87         4.88      1698.91 o
   8    7    4       132.94        17.64       143.62 o
 -10    8    4       119.25        51.70        45.82 o
  -9    8    4       441.42        17.72       884.17 o
  -8    8    4      1026.56         9.80      1017.05 o
  -7    8    4      7851.73         2.40      6260.95 o
  -6    8    4     22623.17         2.02     21896.00 o
  -5    8    4      1139.74         3.31      1179.80 o
  -4    8    4       159.77         6.92       125.04 o
  -3    8    4      5641.51         0.74      5012.98 o
  -2    8    4     13546.63         0.45     14518.91 o
  -1    8    4     11483.27         0.44     13300.93 o
   0    8    4     22326.34         0.35     21291.80 o
   1    8    4      1986.48         2.79      1525.81 o
   2    8    4      6573.97         0.20      6886.88 o
   3    8    4     21310.16         0.44     21955.40 o
   4    8    4     24683.55         0.72     23821.20 o
   5    8    4     11733.22         1.46     10097.68 o
   6    8    4       900.00         2.59      1292.60 o
   7    8    4      1236.93         3.88      1088.62 o
   8    8    4      1288.09         6.10      1933.86 o
 -10    9    4       526.24        20.52       611.11 o
  -9    9    4       146.17        40.32        33.25 o
  -8    9    4      4315.18         4.00      4684.81 o
  -7    9    4       778.97         8.47       938.66 o
  -6    9    4      8394.22         2.02      7481.77 o
  -5    9    4      6569.10         1.56      5462.88 o
  -4    9    4      7504.76         1.12      6754.36 o
  -3    9    4       227.71         6.66       295.81 o
  -2    9    4      3496.36         1.37      3131.52 o
  -1    9    4       118.81         1.72       177.91 o
   0    9    4     51628.93         0.83     52053.40 o
   1    9    4      8008.46         2.34      9297.90 o
   2    9    4      8941.59         1.61      9278.57 o
   3    9    4       965.97         0.41      1121.96 o
   4    9    4      8988.94         0.88      9346.31 o
   5    9    4      1433.38         1.23       935.59 o
   6    9    4      6154.40         1.82      5870.47 o
   7    9    4       846.81         4.41      1281.81 o
   8    9    4       344.84         8.64       433.03 o
 -10   10    4       -31.02       172.66         2.91 o
  -9   10    4        37.21       113.00         6.04 o
  -8   10    4       -36.48        85.19       130.71 o
  -7   10    4       580.81        11.70       760.59 o
  -6   10    4        24.11        56.25        67.63 o
  -5   10    4        96.24        14.21        25.65 o
  -4   10    4       280.23         7.84       372.69 o
  -3   10    4       468.72         3.06       480.16 o
  -2   10    4     28456.32         0.62     27199.07 o
  -1   10    4     21234.32         0.38     23038.34 o
   0   10    4     80803.75         2.22     77336.78 o
   1   10    4       120.56         2.99       123.92 o
   2   10    4      3396.56         2.92      2830.46 o
   3   10    4     40409.04         3.06     38833.94 o
   4   10    4      5698.74         0.30      5893.55 o
   5   10    4      4908.40         0.86      4255.80 o
   6   10    4       -31.14        29.05         7.33 o
   7   10    4       -10.24       143.28        18.60 o
   8   10    4       484.88        15.52       771.70 o
  -9   11    4       158.51        35.64        15.69 o
  -8   11    4      -157.75        26.21         7.06 o
  -7   11    4      1025.92         7.02       929.47 o
  -6   11    4       274.56        20.25       211.46 o
  -5   11    4      1632.16         3.24      1049.28 o
  -4   11    4      7238.61         1.30      6853.63 o
  -3   11    4     13377.24         0.92     13174.01 o
  -2   11    4       836.94         1.00       716.98 o
  -1   11    4     16471.16         0.37     16119.58 o
   0   11    4     10761.99         0.64     10899.03 o
   1   11    4     27449.86         0.96     27497.60 o
   2   11    4     19661.65         2.50     19222.80 o
   3   11    4      5967.56         3.50      6158.22 o
   4   11    4      1861.92         0.49      1820.90 o
   5   11    4      9846.59         0.62      9787.70 o
   6   11    4      5658.05         1.17      5293.72 o
   7   11    4       727.38         5.06       782.88 o
   8   11    4       103.84        61.31         1.01 o
  -9   12    4       597.80        16.65       308.01 o
  -8   12    4       460.10        13.91        14.14 o
  -7   12    4      3359.36         4.08      3070.09 o
  -6   12    4      5278.02         2.13      4809.18 o
  -5   12    4       609.10         5.76       497.90 o
  -4   12    4        68.23        17.22        51.42 o
  -3   12    4      4859.48         1.69      4596.00 o
  -2   12    4      4557.60         0.83      4921.10 o
  -1   12    4     26082.25         0.46     25458.14 o
   0   12    4      7184.26         1.54      7121.88 o
   1   12    4      4511.81         1.46      5077.09 o
   2   12    4      7816.33         3.24      7037.50 o
   3   12    4      2049.37         5.06      1859.62 o
   4   12    4      1858.47         6.71      1152.40 o
   5   12    4      1103.57         0.32       785.69 o
   6   12    4      1300.32        14.59      2464.32 o
   7   12    4       120.56       137.83       482.36 o
  -9   13    4        83.72        55.65       288.95 o
  -8   13    4       602.70        14.52       842.91 o
  -7   13    4       491.07        11.29       504.64 o
  -6   13    4       917.48         7.73       504.64 o
  -5   13    4      3918.76         2.31      3383.31 o
  -4   13    4     13672.62         1.28     12559.76 o
  -3   13    4     19785.24         0.98     17088.68 o
  -2   13    4       117.29         4.54       144.83 o
  -1   13    4     13273.34         0.46     12842.31 o
   0   13    4      7742.24         1.59      7779.61 o
   1   13    4     30237.73         1.69     29083.03 o
   2   13    4      8749.73         3.35      7966.48 o
   3   13    4      6361.66         4.04      6541.77 o
   4   13    4       493.28        18.84       176.57 o
   5   13    4      1389.05        11.36      1982.68 o
   6   13    4      6835.98         8.29      4164.70 o
   7   13    4      1049.76        29.27      1132.07 o
  -9   14    4       -61.94        58.98       186.02 o
  -8   14    4        59.29        46.38        49.99 o
  -7   14    4       319.34        20.61        61.19 o
  -6   14    4      -169.78        27.88         8.46 o
  -5   14    4       455.82         9.36       437.22 o
  -4   14    4      2696.72         2.04      2326.89 o
  -3   14    4      3003.04         1.61      2878.68 o
  -2   14    4      2149.25         0.83      1947.12 o
  -1   14    4      6026.42         0.41      5740.57 o
   0   14    4       799.76         4.97       687.75 o
   1   14    4      2531.10         3.03      2273.98 o
   2   14    4       599.76        12.82       553.06 o
   3   14    4       179.29        67.24       153.40 o
   4   14    4     12227.94         3.88     10597.52 o
   5   14    4      2337.72         9.73      2959.96 o
   6   14    4      1218.71        21.07       911.21 o
   7   14    4       486.64        48.72       422.66 o
  -8   15    4       562.16        20.88       606.16 o
  -7   15    4       439.74        13.47        22.22 o
  -6   15    4       619.01        13.03       546.01 o
  -5   15    4       261.47        16.08        44.48 o
  -4   15    4      7019.09         1.37      6672.19 o
  -3   15    4      4385.09         2.02      4017.17 o
  -2   15    4       447.75         2.28       340.50 o
  -1   15    4      9478.97         0.42      9326.93 o
   0   15    4     14570.90         1.42     13591.65 o
   1   15    4      6689.60         1.37      6340.56 o
   2   15    4     27565.96         1.80     25123.22 o
   3   15    4       505.80        20.07       320.45 o
   4   15    4      1190.25        13.10      1573.18 o
   5   15    4      2488.01        15.37      3267.65 o
   6   15    4       743.65        24.21      1207.52 o
   7   15    4       -30.58       350.81       143.62 o
  -8   16    4       528.08        14.98       292.37 o
  -7   16    4       125.89        37.95         2.26 o
  -6   16    4       219.93        19.62       275.48 o
  -5   16    4       329.79        10.76       126.16 o
  -4   16    4      1162.81         3.80      1577.16 o
  -3   16    4      1437.17         2.40      1376.86 o
  -2   16    4        28.09        15.84        27.20 o
  -1   16    4      3430.44         0.36      3239.05 o
   0   16    4      4600.91         1.64      4400.95 o
   1   16    4      2983.34         2.16      2803.85 o
   2   16    4       106.30        13.99        27.20 o
   3   16    4       175.30        41.09        53.60 o
   4   16    4       438.48        36.00       205.66 o
   5   16    4      1207.56        16.00      1510.18 o
   6   16    4       -36.12       285.61       247.91 o
  -7   17    4       132.25        27.25       140.04 o
  -6   17    4       501.31        12.46       473.59 o
  -5   17    4      2763.60         3.10      2424.65 o
  -4   17    4      3157.32         1.69      2787.94 o
  -3   17    4      1285.94         2.50      1475.31 o
  -2   17    4      2519.04         1.12      2269.20 o
  -1   17    4      1001.72         0.55       869.32 o
   0   17    4       772.28         4.41       947.90 o
   1   17    4      9457.56         1.74      8577.49 o
   2   17    4      9942.08         2.62      8457.17 o
   3   17    4       521.67        29.48       437.22 o
   4   17    4      1116.23        22.85      1310.69 o
   5   17    4      2405.90        12.11      2976.35 o
   6   17    4       684.87        30.03       896.14 o
  -7   18    4       335.26        17.56       257.47 o
  -6   18    4      -143.52        24.11        10.95 o
  -5   18    4        -1.82       780.64        62.77 o
  -4   18    4       110.04        15.44         3.08 o
  -3   18    4       167.96         6.76        37.42 o
  -2   18    4       533.15         2.69       643.77 o
  -1   18    4      1978.47         1.32      1690.65 o
   0   18    4      1001.09         4.12      1166.06 o
   1   18    4        35.52        41.34        14.52 o
   2   18    4       345.96         9.00       576.90 o
   3   18    4      1362.35         4.20      1459.94 o
   4   18    4       -86.30       169.00        15.30 o
   5   18    4       249.01       113.64       306.25 o
  -6   19    4       345.96        12.96       164.78 o
  -5   19    4       452.41         6.71      1017.05 o
  -4   19    4      1781.68         2.99      1444.66 o
  -3   19    4      3431.62         1.42      3620.67 o
  -2   19    4       630.51         2.40       661.70 o
  -1   19    4      5312.95         1.99      4650.55 o
   0   19    4      4230.20         4.28      3560.58 o
   1   19    4      5638.51         4.08      4677.94 o
   2   19    4      1107.56        12.96      1299.82 o
   3   19    4       384.55        42.77      2231.15 o
   4   19    4       672.36        35.16       842.91 o
   5   19    4       485.32        55.06       631.11 o
  -6   20    4       227.10        12.89       150.92 o
  -5   20    4        40.32        43.82       318.66 o
  -4   20    4       766.18         6.00       631.11 o
  -3   20    4        67.90        15.29        21.28 o
  -2   20    4        54.32        17.39        58.86 o
  -1   20    4       -93.12        50.98        84.20 o
   0   20    4       367.11         9.42       359.26 o
   1   20    4      2553.28         3.31      2390.21 o
   2   20    4        62.41        33.52         9.98 o
   3   20    4       205.64        29.38        25.14 o
   4   20    4       136.66        21.81        68.45 o
  -5   21    4       143.04        20.88       176.57 o
  -4   21    4      1163.49         3.84      1091.94 o
  -3   21    4      2030.40         1.66      1850.98 o
  -2   21    4      -199.37        17.22         2.91 o
  -1   21    4       309.76        14.90       294.09 o
   0   21    4      3186.60         3.42      3092.36 o
   1   21    4      2028.60         7.45      2018.56 o
   2   21    4      1488.42         9.30      1285.40 o
   3   21    4      1058.20        46.65       278.81 o
  -4   22    4      -151.29        14.21        55.82 o
  -3   22    4       -50.69        45.16        88.87 o
  -2   22    4       142.09        19.62       325.86 o
  -1   22    4       204.78        16.16       708.95 o
   0   22    4       139.48        23.52        14.91 o
   1   22    4       549.90         8.82       733.19 o
   2   22    4       337.46       162.31       233.90 o
  -3   23    4       781.20         7.24       805.49 o
  -2   23    4       -64.64        37.45        20.82 o
  -1   23    4       -14.98       108.37       129.56 o
   0   23    4       419.43        13.99       495.67 o
   1   23    4       694.85        44.09      1128.69 o
 -10    1    5       829.44        22.66       433.03 o
  -9    1    5      -428.90        25.91        68.45 o
  -8    1    5      -221.71        29.59         9.98 o
  -7    1    5       928.42         9.24      1365.72 o
  -6    1    5      8201.11         3.92      5755.78 o
  -5    1    5     20203.78         2.19     19670.31 o
  -4    1    5      9179.56         1.32      9268.91 o
  -3    1    5     46276.61         1.49     47555.98 o
  -2    1    5      2528.08         1.08      2499.29 o
  -1    1    5    100393.92         4.84     99699.67 o
   0    1    5     33174.98         0.59     37424.05 o
   1    1    5    103400.83         1.35    105415.84 o
   2    1    5     31541.76         0.52     33644.47 o
   3    1    5      9741.69         0.83     10597.52 o
   4    1    5     32858.81         1.19     29305.79 o
   5    1    5     11197.87         1.12     10300.24 o
   6    1    5      7553.35         1.49      7335.03 o
   7    1    5      6546.43         2.07      5344.92 o
   8    1    5       200.22        19.36       497.90 o
 -10    2    5       161.04        63.20        11.29 o
  -9    2    5      1209.65        14.29       646.31 o
  -8    2    5      1558.67        10.89      1228.52 o
  -7    2    5      2462.14         8.41      2245.38 o
  -6    2    5       193.49        21.25         8.46 o
  -5    2    5       -91.78        21.62        45.15 o
  -4    2    5     36741.22         1.66     32767.31 o
  -3    2    5      1637.82         1.77      1369.43 o
  -2    2    5      2900.90         1.28      2404.94 o
  -1    2    5     59902.56         2.62     56063.26 o
   0    2    5     42679.43         0.61     39409.18 o
   1    2    5       357.21         0.77       140.04 o
   2    2    5      1807.10         0.55      1369.43 o
   3    2    5       874.98         1.28       878.22 o
   4    2    5        35.76        22.18         7.33 o
   5    2    5      4887.41         1.37      4914.06 o
   6    2    5       144.48        14.75        89.82 o
   7    2    5        55.65        37.09         4.23 o
   8    2    5       186.05        18.32       370.76 o
 -10    3    5      -187.69        50.98       297.54 o
  -9    3    5       119.46        96.43       500.15 o
  -8    3    5       284.60        25.30       131.86 o
  -7    3    5      -103.43        54.46       529.73 o
  -6    3    5      2606.10         4.80      2005.07 o
  -5    3    5     39002.30         2.07     36728.88 o
  -4    3    5     60181.90         2.04     58729.99 o
  -3    3    5     27330.70         1.17     30031.28 o
  -2    3    5      1193.70         2.53      1075.43 o
  -1    3    5     35487.02         2.22     36709.66 o
   0    3    5     97163.12         1.44     93589.77 o
   1    3    5     69284.77         1.35     73971.72 o
   2    3    5     42312.49         0.58     44585.83 o
   3    3    5       429.32         1.80       606.16 o
   4    3    5     34014.42         1.28     31776.46 o
   5    3    5     48841.00         1.42     45159.41 o
   6    3    5      5881.36         1.80      5228.26 o
   7    3    5      5532.38         2.31      4528.26 o
   8    3    5       -87.80        38.19         3.82 o
 -10    4    5      -117.07        64.00         2.42 o
  -9    4    5       -27.77       134.56       119.49 o
  -8    4    5       929.03        14.98      1085.32 o
  -7    4    5      2697.76         6.60      2375.52 o
  -6    4    5       409.66        12.67       447.77 o
  -5    4    5      7586.41         2.25      7206.76 o
  -4    4    5      3992.98         2.19      3847.39 o
  -3    4    5      6264.72         1.08      6253.02 o
  -2    4    5     15622.50         0.94     15840.68 o
  -1    4    5     16829.87         1.28     16388.08 o
   0    4    5      2369.74         0.58      2174.66 o
   1    4    5     33587.89         0.69     29996.53 o
   2    4    5     11638.09         0.42     12526.07 o
   3    4    5     17025.03         0.61     18180.59 o
   4    4    5        84.82         7.34        77.88 o
   5    4    5       460.53         4.04       285.55 o
   6    4    5      1149.89         4.37       908.19 o
   7    4    5      1099.59         4.97      1278.22 o
   8    4    5       127.46        24.11         6.04 o
 -10    5    5      -499.97        32.26        13.77 o
  -9    5    5       539.63        22.37       638.69 o
  -8    5    5      4749.97         4.16      5374.29 o
  -7    5    5      2128.90         5.86      1955.98 o
  -6    5    5      4856.70         3.76      3998.13 o
  -5    5    5     19776.80         1.99     16983.96 o
  -4    5    5       734.41         3.92       954.09 o
  -3    5    5       790.73         2.66       643.77 o
  -2    5    5       -27.14        30.47        45.15 o
  -1    5    5       258.57         2.40       441.42 o
   0    5    5    141165.52         2.92    134063.33 o
   1    5    5     50436.18         0.72     55471.19 o
   2    5    5     51706.21         0.86     51528.48 o
   3    5    5      1270.21         0.98      1159.22 o
   4    5    5       798.06         1.85      1042.79 o
   5    5    5     21088.85         0.94     19139.46 o
   6    5    5     14065.96         1.51     12247.04 o
   7    5    5       725.76         6.00       828.42 o
   8    5    5        12.39       119.68        86.99 o
 -10    6    5       493.28        26.52       147.25 o
  -9    6    5       567.39        15.92        46.51 o
  -8    6    5       925.98        13.25       716.98 o
  -7    6    5      2461.15         6.30      2146.69 o
  -6    6    5         7.56       143.28         9.98 o
  -5    6    5     10104.27         1.23      9797.62 o
  -4    6    5      3231.92         1.32      3216.26 o
  -3    6    5       750.21         2.53       525.12 o
  -2    6    5      3125.93         0.40      3081.21 o
  -1    6    5     20272.06         0.88     22343.45 o
   0    6    5      3745.44         0.53      3560.58 o
   1    6    5      2494.00         0.18      2709.08 o
   2    6    5     11219.05         0.46     10484.26 o
   3    6    5      6905.61         0.50      7223.80 o
   4    6    5      3589.21         1.08      3723.98 o
   5    6    5       890.43         2.16      1095.25 o
   6    6    5       902.40         3.13       749.57 o
   7    6    5      2624.51         3.06      2724.76 o
   8    6    5       369.79        14.21       361.16 o
 -10    7    5       906.61        15.84       462.74 o
  -9    7    5      -276.89        33.99        18.60 o
  -8    7    5       219.04        24.30         4.23 o
  -7    7    5      1495.37         5.15       854.60 o
  -6    7    5       -54.91        29.70        28.25 o
  -5    7    5      1683.46         2.66      1581.15 o
  -4    7    5     48197.81         1.23     46447.16 o
  -3    7    5     23963.04         0.76     23359.11 o
  -2    7    5       277.56         1.39       270.50 o
  -1    7    5      8377.74         0.59      9414.31 o
   0    7    5     75449.10         1.37     72830.57 o
   1    7    5     23808.49         0.62     24632.87 o
   2    7    5     14674.90         0.42     15401.99 o
   3    7    5       163.33         2.62       120.59 o
   4    7    5      6203.14         0.59      6142.49 o
   5    7    5      4179.62         1.25      3360.02 o
   6    7    5      9777.25         1.30      7832.78 o
   7    7    5       872.02         5.06       733.19 o
   8    7    5       659.46         7.84       763.36 o
 -10    8    5      -277.89        35.40         0.57 o
  -9    8    5       375.58        20.07       500.15 o
  -8    8    5       -35.88        93.70       114.07 o
  -7    8    5       190.16        19.45       169.97 o
  -6    8    5       133.17        18.06       263.95 o
  -5    8    5      4307.30         1.61      4970.46 o
  -4    8    5        80.64        20.61        98.57 o
  -3    8    5     38318.06         1.02     35320.39 o
  -2    8    5     15141.30         0.59     14810.37 o
  -1    8    5      1896.60         1.06      1911.87 o
   0    8    5      5092.25         0.35      4630.05 o
   1    8    5       577.92         0.49       606.16 o
   2    8    5     17011.98         0.25     16684.69 o
   3    8    5      6107.42         0.90      6606.82 o
   4    8    5      6738.77         0.69      6009.60 o
   5    8    5       154.01         5.95       135.33 o
   6    8    5       519.38         3.50       437.22 o
   7    8    5      1094.95         3.84       985.31 o
   8    8    5         9.99       132.94       255.86 o
 -10    9    5       144.00        59.14         9.98 o
  -9    9    5       459.24        20.43         9.36 o
  -8    9    5       712.36        14.14       875.25 o
  -7    9    5      3033.81         4.45      3512.86 o
  -6    9    5     11463.98         2.37     10711.39 o
  -5    9    5      4460.90         1.77      4171.17 o
  -4    9    5     11461.84         1.17     11439.53 o
  -3    9    5      1995.41         2.13      1686.53 o
  -2    9    5     20158.32         0.76     18452.04 o
  -1    9    5     58003.91         1.28     57352.85 o
   0    9    5     22215.90         0.41     23175.54 o
   1    9    5     25008.26         3.20     24162.94 o
   2    9    5      6253.65         0.58      5597.11 o
   3    9    5     10652.30         0.49     10951.44 o
   4    9    5      8515.60         0.49      9191.83 o
   5    9    5      5901.31         0.66      5396.37 o
   6    9    5      7864.14         1.23      7037.50 o
   7    9    5      2233.51         2.04      2469.30 o
   8    9    5      -170.56        14.36        32.68 o
  -9   10    5       319.34        29.38       462.74 o
  -8   10    5       589.52        11.76      1039.56 o
  -7   10    5      3937.56         3.65      2916.47 o
  -6   10    5      1928.97         4.84      1907.49 o
  -5   10    5       222.31         9.86        67.63 o
  -4   10    5       203.63         7.40       148.47 o
  -3   10    5     14292.20         0.79     13266.25 o
  -2   10    5     26559.22         0.55     25139.12 o
  -1   10    5      2707.12         0.48      2857.20 o
   0   10    5     13365.67         0.18     13838.29 o
   1   10    5     26696.29         0.85     27149.48 o
   2   10    5     24617.61         3.39     24601.40 o
   3   10    5      6198.41         3.57      6009.60 o
   4   10    5      5195.53         1.02      5597.11 o
   5   10    5      2327.10         0.90      2564.89 o
   6   10    5       399.60         3.92       682.50 o
   7   10    5      1753.10         2.56      2179.34 o
  -9   11    5       673.92        18.66       122.80 o
  -8   11    5      -172.66        28.62        22.69 o
  -7   11    5       -69.56        52.71       120.59 o
  -6   11    5       731.70         6.30       744.09 o
  -5   11    5      1105.56         4.37      1001.12 o
  -4   11    5      2483.03         1.72      2269.20 o
  -3   11    5      3830.37         0.92      3590.56 o
  -2   11    5       242.11         4.80       119.49 o
  -1   11    5      9672.72         0.49      9659.14 o
   0   11    5       632.52        12.82       643.77 o
   1   11    5     10903.54         0.42     10888.56 o
   2   11    5     27416.74         3.06     25988.92 o
   3   11    5      1738.89         6.86      1463.78 o
   4   11    5       188.79        28.73       102.60 o
   5   11    5       -82.45        32.49      2610.81 o
   6   11    5      1239.74         1.64      1249.70 o
   7   11    5       417.79        27.25       322.25 o
  -9   12    5       117.72        51.27       226.29 o
  -8   12    5      1054.95        14.06      1593.13 o
  -7   12    5       252.17        19.62        49.99 o
  -6   12    5       848.56         6.55       560.16 o
  -5   12    5       155.00        15.29         9.67 o
  -4   12    5      5331.92         1.35      5141.60 o
  -3   12    5      3531.92         1.61      3267.65 o
  -2   12    5     19552.43         0.96     18862.98 o
  -1   12    5      4033.52         0.48      3841.17 o
   0   12    5     13324.08         0.74     12537.29 o
   1   12    5      4447.56         0.44      5062.80 o
   2   12    5     10028.02         4.62     10087.61 o
   3   12    5     11861.39         2.99      9847.32 o
   4   12    5      2500.00         8.07      3064.53 o
   5   12    5       -84.09       101.61        62.77 o
   6   12    5       480.49        10.89       426.80 o
   7   12    5       390.06        18.84       618.57 o
  -9   13    5        80.28        56.10         1.01 o
  -8   13    5      -255.68        23.23       240.07 o
  -7   13    5       391.64        18.58       247.91 o
  -6   13    5       519.38         8.47       215.85 o
  -5   13    5      1106.89         4.54       872.28 o
  -4   13    5       967.21         2.96      1271.06 o
  -3   13    5     13893.34         1.06     14075.24 o
  -2   13    5       -35.64        31.36        93.66 o
  -1   13    5      4065.34         0.64      3909.84 o
   0   13    5     30990.08         1.10     29357.31 o
   1   13    5      2320.35         1.42      1748.87 o
   2   13    5      2659.46         6.55      2559.82 o
   3   13    5      -169.26        38.32        17.74 o
   4   13    5       -70.22        67.90        14.52 o
   5   13    5      1058.20        18.32      2250.14 o
   6   13    5        82.45        37.45      1046.03 o
   7   13    5       259.53        24.60       515.97 o
  -8   14    5       119.68        44.62         4.44 o
  -7   14    5       632.02        10.76       633.63 o
  -6   14    5       211.12        15.60       179.25 o
  -5   14    5       340.77         8.18       460.59 o
  -4   14    5       354.57         5.57       422.66 o
  -3   14    5      3384.91         1.49      2539.56 o
  -2   14    5      5508.61         0.74      5250.03 o
  -1   14    5     11970.55         0.38     11450.26 o
   0   14    5       345.96         4.93       325.86 o
   1   14    5      1100.91         2.82      1217.99 o
   2   14    5     13497.79         1.61     12830.95 o
   3   14    5     11739.72         5.11      9767.86 o
   4   14    5      8136.04         7.08      7232.33 o
   5   14    5        82.63        97.81         5.79 o
   6   14    5        -4.75      1097.60        44.48 o
  -8   15    5         6.50       963.48         2.26 o
  -7   15    5       399.60        14.14        77.88 o
  -6   15    5       -32.72        88.92        26.16 o
  -5   15    5      2342.56         4.75      2534.51 o
  -4   15    5       810.54         2.96       890.14 o
  -3   15    5       794.68         5.71       735.90 o
  -2   15    5       184.96         3.84       120.59 o
  -1   15    5        50.55         4.08         6.80 o
   0   15    5      2666.69         0.98      2400.02 o
   1   15    5      7463.23         0.92      6961.98 o
   2   15    5        57.00        27.88        41.84 o
   3   15    5      1273.06        17.56      1736.31 o
   4   15    5       460.10        54.46       509.16 o
   5   15    5       293.44        39.44        47.88 o
   6   15    5       611.57        39.31       435.12 o
  -8   16    5       266.02        28.09       306.25 o
  -7   16    5       970.95        11.42       584.14 o
  -6   16    5       947.41         6.66       760.59 o
  -5   16    5       552.25         6.60       811.19 o
  -4   16    5       841.00         3.28      1179.80 o
  -3   16    5     14273.08         1.39     14386.29 o
  -2   16    5      5251.90         1.00      4664.24 o
  -1   16    5      1917.56         0.14      1863.94 o
   0   16    5      1378.64         1.59      1017.05 o
   1   16    5       568.35         2.53       359.26 o
   2   16    5      8809.70         1.37      9057.72 o
   3   16    5      6832.68         8.88      5710.22 o
   4   16    5      1527.25        22.00      1354.62 o
   5   16    5       379.08        42.90       244.76 o
   6   16    5       364.43        46.51        30.42 o
  -7   17    5       257.60        23.04         1.45 o
  -6   17    5       105.47        28.30       283.86 o
  -5   17    5       356.45         7.24       506.90 o
  -4   17    5      2412.77         3.28      2889.45 o
  -3   17    5        -0.05     15119.16        93.66 o
  -2   17    5       924.16         1.10      1052.53 o
  -1   17    5      2648.13         1.69      2331.73 o
   0   17    5      1083.07         2.28      1433.24 o
   1   17    5      3789.63         2.96      3748.50 o
   2   17    5        89.49        11.90        18.17 o
   3   17    5       641.61         4.12       716.98 o
   4   17    5       992.88        29.16       708.95 o
   5   17    5        68.89       168.74        59.63 o
  -7   18    5       631.01        11.49       246.33 o
  -6   18    5        72.93        29.38       353.58 o
  -5   18    5       354.19         7.29       581.72 o
  -4   18    5       202.21        13.84        18.17 o
  -3   18    5      4644.42         1.85      4236.19 o
  -2   18    5      7501.29         0.85      6221.34 o
  -1   18    5       874.98         3.24       641.22 o
   0   18    5       672.36         3.57       564.91 o
   1   18    5       749.12         2.99      1046.03 o
   2   18    5       -51.41       202.49      3042.37 o
   3   18    5      5343.61         1.82      5725.39 o
   4   18    5       907.21        32.83       560.16 o
   5   18    5       384.55        56.40       664.28 o
  -6   19    5       112.15        30.36        34.42 o
  -5   19    5       -30.47        92.74         0.06 o
  -4   19    5       -85.01        17.64        17.32 o
  -3   19    5       116.86        12.39        49.99 o
  -2   19    5       262.76         6.00       232.37 o
  -1   19    5      2425.56         2.22      2146.69 o
   0   19    5       -47.47        22.85        66.80 o
   1   19    5        46.79        19.71        46.51 o
   2   19    5      -104.65       126.34      1082.02 o
   3   19    5       390.46        59.75       199.95 o
   4   19    5       255.36        77.79        23.17 o
  -5   20    5       -15.13       117.07        73.52 o
  -4   20    5       115.35        16.65        64.37 o
  -3   20    5       861.42         2.50      1336.23 o
  -2   20    5        91.39        20.43       142.42 o
  -1   20    5      1227.80        18.92      1388.05 o
   0   20    5      2171.56         4.67      2322.06 o
   1   20    5       681.73        32.04       390.32 o
   2   20    5       354.19        94.48      1719.64 o
   3   20    5      1816.46        74.65      1799.56 o
  -5   21    5       264.71        13.54        62.77 o
  -4   21    5       141.61        14.36       117.31 o
  -3   21    5       203.35        43.69       730.47 o
  -2   21    5        92.54        24.40       398.28 o
  -1   21    5       185.78        52.13        66.80 o
   0   21    5       686.96        31.02         1.57 o
   1   21    5      -365.96        51.70        12.67 o
   2   21    5      1270.92        29.81       935.59 o
   3   21    5      -446.05        93.90       232.37 o
  -3   22    5       779.53        14.14      1098.57 o
  -2   22    5       854.98        18.66       672.06 o
  -1   22    5       224.40        35.76       569.69 o
   0   22    5       124.55        60.84       280.49 o
   1   22    5      -246.49        74.48        19.92 o
  -1   23    5        54.76       137.83       154.64 o
 -10    0    6      -616.53        58.06       152.16 o
  -9    0    6       414.94        59.14         6.29 o
  -8    0    6      -238.70        64.16        25.65 o
  -7    0    6      8502.68         7.45      7700.21 o
  -6    0    6      1735.56        14.98      2059.32 o
  -5    0    6       370.95        18.40       791.32 o
  -4    0    6      9932.12         4.24     10330.80 o
  -3    0    6     33401.22         2.62     32297.01 o
  -2    0    6     66100.41        11.56     67050.00 o
  -1    0    6     75432.62         7.40     77811.62 o
   0    0    6      1630.54         1.17      1242.62 o
   1    0    6     12647.25         1.14     12026.08 o
   2    0    6     61033.70         1.64     58657.10 o
   3    0    6     61117.73         2.34     60739.80 o
   4    0    6      6294.84         2.72      6372.54 o
   5    0    6      6470.59         3.06      6861.93 o
   6    0    6      1153.96         9.86      1010.66 o
   7    0    6      3439.82        10.43      3620.67 o
   8    0    6         6.60       877.34       520.53 o
 -10    1    6       317.91        42.12       118.40 o
  -9    1    6      -349.69        32.38        36.81 o
  -8    1    6       -47.75       102.01        49.28 o
  -7    1    6      -167.18        34.34        10.62 o
  -6    1    6      1567.37         5.81      1332.57 o
  -5    1    6       -12.53       140.90         2.11 o
  -4    1    6      4681.30         2.86      4268.89 o
  -3    1    6       776.74         3.31       780.08 o
  -2    1    6      7602.10         1.32      7412.54 o
  -1    1    6     10939.07         0.76      9317.25 o
   0    1    6     28760.77         0.55     27182.54 o
   1    1    6      6071.53         0.58      6420.66 o
   2    1    6       129.96         3.65       115.15 o
   3    1    6       452.41         2.10       378.52 o
   4    1    6     11575.61         0.86     11579.39 o
   5    1    6      1148.53         3.10      1039.56 o
   6    1    6       358.34         7.95       268.86 o
   7    1    6       560.74         9.30       229.32 o
   8    1    6         5.76       315.42         9.36 o
 -10    2    6      -148.35       104.04        11.63 o
  -9    2    6       309.41        34.57       462.74 o
  -8    2    6      2720.67         7.90      2698.65 o
  -7    2    6      1272.35        10.50       960.29 o
  -6    2    6       397.20        14.67       656.55 o
  -5    2    6        36.36        48.58         2.26 o
  -4    2    6       912.64         4.71       899.14 o
  -3    2    6     47768.47         1.69     49076.97 o
  -2    2    6     21482.76         1.25     22947.10 o
  -1    2    6      3142.72         0.71      3560.58 o
   0    2    6     12250.06         0.50     11194.15 o
   1    2    6      8008.46         0.71      8811.26 o
   2    2    6     69949.67         1.21     69804.39 o
   3    2    6     56097.92         1.06     56039.51 o
   4    2    6      6608.06         0.92      7130.34 o
   5    2    6       554.13         4.49       447.77 o
   6    2    6      1238.34         3.31      1098.57 o
   7    2    6      5299.84         2.92      4481.14 o
   8    2    6      2814.30         4.20      3360.02 o
 -10    3    6       455.40        43.69        99.57 o
  -9    3    6       574.56        24.01       247.91 o
  -8    3    6      1476.10        13.10      1898.74 o
  -7    3    6       105.27        41.22       282.17 o
  -6    3    6       -19.01       136.42        49.28 o
  -5    3    6        21.07        73.44        23.66 o
  -4    3    6      4985.77         2.66      5012.98 o
  -3    3    6      5846.13         1.35      5337.59 o
  -2    3    6      4978.71         1.37      4977.54 o
  -1    3    6       445.63         1.08       382.43 o
   0    3    6      4320.43         0.44      4949.28 o
   1    3    6      4350.72         2.16      4851.00 o
   2    3    6      1529.59         1.49      1321.61 o
   3    3    6       729.54         1.82       782.88 o
   4    3    6      7717.62         0.88      7447.12 o
   5    3    6      9619.69         1.10      9288.23 o
   6    3    6       446.48         6.92       433.03 o
   7    3    6       204.20        31.36       308.01 o
   8    3    6       -13.69       265.04        47.88 o
 -10    4    6       497.74        24.70       292.37 o
  -9    4    6       197.40        45.83        41.20 o
  -8    4    6       391.64        26.52       329.49 o
  -7    4    6      1293.84        10.50      1365.72 o
  -6    4    6      4153.80         3.57      3632.75 o
  -5    4    6      2096.72         4.33      1317.96 o
  -4    4    6     14859.61         1.49     14110.96 o
  -3    4    6     50229.77         2.07     49902.44 o
  -2    4    6     49845.03         2.02     48456.87 o
  -1    4    6     13803.90         0.49     13185.52 o
   0    4    6      3259.27         0.86      2943.61 o
   1    4    6     15767.82         0.67     15501.72 o
   2    4    6     35197.51         0.79     35075.80 o
   3    4    6     18823.84         0.59     17537.32 o
   4    4    6     11826.56         0.83     10607.85 o
   5    4    6      1144.47         4.16      1128.69 o
   6    4    6       130.87        12.67       107.74 o
   7    4    6      3271.84         2.82      2750.99 o
   8    4    6      2071.16         5.71      2312.40 o
 -10    5    6       551.78        26.32         1.45 o
  -9    5    6      -406.83        20.88        31.54 o
  -8    5    6      -137.12        67.90        52.14 o
  -7    5    6       230.74        23.91         7.06 o
  -6    5    6      8080.21         3.35      6079.77 o
  -5    5    6      8257.36         2.56      7912.86 o
  -4    5    6        80.28        20.25        24.64 o
  -3    5    6       190.44         9.92       175.24 o
  -2    5    6      4531.98         1.82      4288.57 o
  -1    5    6     10237.39         0.86      9639.44 o
   0    5    6      8695.56         0.59      8596.07 o
   1    5    6       336.72         2.31       400.29 o
   2    5    6      1445.52         1.12      1842.36 o
   3    5    6      7155.47         0.88      6845.33 o
   4    5    6      2516.03         1.08      2575.06 o
   5    5    6      1118.23         2.25      1166.06 o
   6    5    6      1399.51         2.89      1098.57 o
   7    5    6       330.88         8.47       268.86 o
   8    5    6       406.02        10.30       553.06 o
 -10    6    6       466.99        33.41         7.06 o
  -9    6    6       111.30        68.23        22.69 o
  -8    6    6       216.68        23.33       109.83 o
  -7    6    6      9131.71         2.50      8484.86 o
  -6    6    6      1534.29         3.76      2631.34 o
  -5    6    6      4916.81         3.17      4732.98 o
  -4    6    6      3095.81         2.92      3036.84 o
  -3    6    6      9145.10         0.77      9708.48 o
  -2    6    6     23882.61         0.64     23359.11 o
  -1    6    6     13813.30         1.02     13013.35 o
   0    6    6      1398.76         1.25      1274.64 o
   1    6    6      1293.12         0.88      1278.22 o
   2    6    6     31573.74         0.66     31366.62 o
   3    6    6     68748.84         1.44     66894.29 o
   4    6    6      7555.09         0.94      7343.62 o
   5    6    6       537.31         3.76       738.63 o
   6    6    6       670.81         7.73       527.42 o
   7    6    6      1254.58         5.76      1260.35 o
   8    6    6      1379.38         5.81      1682.41 o
 -10    7    6       321.48        38.19        95.61 o
  -9    7    6       811.68        17.31       738.63 o
  -8    7    6      3527.17         5.66      4295.14 o
  -7    7    6      4966.02         4.49      4203.62 o
  -6    7    6      2220.29         3.50      2414.79 o
  -5    7    6      1346.89         5.86      1437.04 o
  -4    7    6       271.26         5.20       230.84 o
  -3    7    6     15642.50         0.88     14712.89 o
  -2    7    6      9294.89         0.44      9288.23 o
  -1    7    6     33080.33         1.39     32351.10 o
   0    7    6      7464.96         0.48      8273.72 o
   1    7    6      2068.43         0.81      2288.35 o
   2    7    6      2602.02         0.55      2469.30 o
   3    7    6      7019.09         0.58      6680.39 o
   4    7    6       524.41         2.16       488.99 o
   5    7    6      6411.20         1.08      6356.54 o
   6    7    6      4298.11         1.80      4602.80 o
   7    7    6       -39.06        36.72         1.97 o
 -10    8    6       113.64        92.74        15.30 o
  -9    8    6       616.53        15.60       168.67 o
  -8    8    6       864.95        12.53       569.69 o
  -7    8    6       709.16         9.24       488.99 o
  -6    8    6      1291.68         4.62       941.74 o
  -5    8    6      2608.14         2.69      2600.57 o
  -4    8    6       154.75         8.35       167.37 o
  -3    8    6     15289.32         0.74     15104.73 o
  -2    8    6     31794.46         0.79     30519.87 o
  -1    8    6     16294.52         1.30     14134.79 o
   0    8    6     18055.30         0.77     17075.57 o
   1    8    6      2947.40         0.45      2992.79 o
   2    8    6     16174.75         0.31     16068.69 o
   3    8    6     17760.89         0.83     15865.93 o
   4    8    6      5556.21         0.81      4781.40 o
   5    8    6      -170.82         5.86        11.63 o
   6    8    6       770.06         3.69       757.83 o
   7    8    6      3139.36         2.02      2499.29 o
  -9    9    6      -374.42        24.11        43.15 o
  -8    9    6       944.95        12.18      1214.50 o
  -7    9    6      2075.71         4.58      1947.12 o
  -6    9    6      1545.28         3.72      1176.36 o
  -5    9    6      2021.40         2.62      1707.19 o
  -4    9    6       234.09        13.91       136.50 o
  -3    9    6      6950.56         0.96      6623.13 o
  -2    9    6       161.80         6.05       241.63 o
  -1    9    6     12492.53         1.64     12247.04 o
   0    9    6     17022.42         0.64     16710.60 o
   1    9    6     13548.96         0.36     13626.75 o
   2    9    6      1524.90         0.19      1569.21 o
   3    9    6      2997.56         0.32      2938.18 o
   4    9    6      5786.64         0.88      5286.43 o
   5    9    6      5962.93         0.69      6032.94 o
   6    9    6       142.32         7.67       115.15 o
   7    9    6       -70.73        61.94       101.58 o
  -9   10    6       272.91        30.03       103.61 o
  -8   10    6      5541.31         4.54      5027.19 o
  -7   10    6       163.84        23.72        24.64 o
  -6   10    6      1300.32         4.58      1328.91 o
  -5   10    6       168.22        13.32       235.43 o
  -4   10    6       348.57         4.24       428.87 o
  -3   10    6      1738.89         1.90      1872.61 o
  -2   10    6     33018.52         1.23     32297.01 o
  -1   10    6      1702.39         3.35      1354.62 o
   0   10    6      3559.32         0.25      3669.11 o
   1   10    6      4841.38         5.66      4602.80 o
   2   10    6     14070.70         0.46     14518.91 o
   3   10    6       941.26         3.28       536.67 o
   4   10    6     11702.91         1.35      9511.86 o
   5   10    6      1398.01         1.35      1678.30 o
   6   10    6      -261.47        15.37         9.05 o
   7   10    6       336.72        34.93       251.07 o
  -9   11    6        33.99       109.83       703.62 o
  -8   11    6       -40.83        57.76       396.28 o
  -7   11    6      1804.55         4.93      2580.15 o
  -6   11    6      5146.63         2.66      4223.15 o
  -5   11    6      2008.83         2.99      1325.26 o
  -4   11    6      5662.56         1.19      5755.78 o
  -3   11    6      4816.36         0.85      4367.74 o
  -2   11    6       179.29         4.71       244.76 o
  -1   11    6     18341.28         1.02     19222.80 o
   0   11    6     14440.83         6.05     13932.83 o
   1   11    6      3986.66         9.99      3626.71 o
   2   11    6      1171.01         0.14      1452.29 o
   3   11    6       187.42         4.24        23.66 o
   4   11    6      6897.30         2.28      6111.09 o
   5   11    6      4769.28         4.00      4145.30 o
   6   11    6       541.49         9.92       881.19 o
   7   11    6       167.96        31.14        28.79 o
  -9   12    6       -52.13       105.27         6.29 o
  -8   12    6       500.42        13.10         6.29 o
  -7   12    6       342.99        20.52       180.59 o
  -6   12    6       155.00        20.70       198.54 o
  -5   12    6       553.66         5.95       641.22 o
  -4   12    6      3274.13         2.07      2825.13 o
  -3   12    6       765.63         1.54       782.88 o
  -2   12    6      9296.82         1.35      8754.87 o
  -1   12    6     12278.86         0.76     11046.10 o
   0   12    6        30.25       202.78        27.20 o
   1   12    6      3533.11         8.12      3412.54 o
   2   12    6      2840.89         0.16      2927.31 o
   3   12    6      6049.73         0.90      5344.92 o
   4   12    6      8704.89         1.39      7507.82 o
   5   12    6       839.84         5.24       700.96 o
   6   12    6        49.28        81.72       214.38 o
  -8   13    6      -392.44        22.47        19.47 o
  -7   13    6       247.43        25.70        36.81 o
  -6   13    6        77.44        30.58       311.54 o
  -5   13    6      5152.37         2.04      4414.26 o
  -4   13    6      9976.01         1.49      9038.64 o
  -3   13    6      3627.65         1.88      3506.92 o
  -2   13    6       952.96         1.99      1010.66 o
  -1   13    6        83.17         3.17       116.23 o
   0   13    6     25648.02         5.11     23620.40 o
   1   13    6      8121.61         6.60      7104.96 o
   2   13    6      3482.18         0.53      3377.48 o
   3   13    6       410.87         5.62       324.05 o
   4   13    6      2441.35         4.00      2610.81 o
   5   13    6       551.78        31.81      4074.58 o
   6   13    6      1253.87         5.43      2095.89 o
  -8   14    6       558.38        20.98         9.36 o
  -7   14    6       910.23        10.18       822.66 o
  -6   14    6        85.56        27.14        14.91 o
  -5   14    6        96.24        19.54        15.69 o
  -4   14    6        15.60        56.85         6.54 o
  -3   14    6      1234.12         3.06      1395.53 o
  -2   14    6       603.68         2.22       509.16 o
  -1   14    6      1667.09         0.32      1384.31 o
   0   14    6      2021.40        11.70      1816.62 o
   1   14    6      2366.82        12.46      2504.31 o
   2   14    6        27.46         2.59        81.47 o
   3   14    6       983.45        17.56      2156.00 o
   4   14    6      2126.13         1.99      1350.93 o
   5   14    6       480.92        11.56       522.82 o
   6   14    6       158.76        76.21       168.67 o
  -8   15    6       564.06        25.91        19.92 o
  -7   15    6       282.24        24.11       186.02 o
  -6   15    6        19.45       165.89        58.09 o
  -5   15    6      4344.13         2.07      4236.19 o
  -4   15    6       162.82        11.97       121.69 o
  -3   15    6       689.06         3.17      1339.90 o
  -2   15    6      1456.95         2.28      1541.52 o
  -1   15    6       243.36        33.06       158.41 o
   0   15    6     27208.50         6.20     24413.01 o
   1   15    6       988.47        29.92       932.53 o
   2   15    6       -22.37         3.80        37.42 o
   3   15    6       297.56         1.42       364.99 o
   4   15    6      1961.60        20.79      2719.52 o
   5   15    6      2457.18        18.32      2585.25 o
  -7   16    6        97.61        49.98        79.66 o
  -6   16    6      -144.96        33.76        56.57 o
  -5   16    6       -37.82        37.33         4.02 o
  -4   16    6        70.06        29.16       238.52 o
  -3   16    6       147.87         7.78       268.86 o
  -2   16    6      1716.44         1.14      1537.59 o
  -1   16    6       506.25        18.75       768.91 o
   0   16    6       662.03        26.01      1046.03 o
   1   16    6         8.47       986.59        41.20 o
   2   16    6        41.60         9.12        40.55 o
   3   16    6      1083.73        20.61      2857.20 o
   4   16    6      -232.87        78.15        56.57 o
   5   16    6       149.33       132.25       244.76 o
  -7   17    6       340.77        30.14        15.30 o
  -6   17    6       -29.27        78.15       168.67 o
  -5   17    6       241.80        12.11       628.59 o
  -4   17    6       216.09         9.55       601.23 o
  -3   17    6       185.50         6.55       205.66 o
  -2   17    6       739.84         1.46       988.47 o
  -1   17    6      7428.72         5.43      6895.20 o
   0   17    6      2300.16        14.90      2867.93 o
   1   17    6      8660.16         9.73      6460.91 o
   2   17    6        45.29       231.34       484.57 o
   3   17    6      -106.92       218.15       246.33 o
   4   17    6      1168.96        31.14      2341.43 o
  -6   18    6       -19.18        76.74        26.67 o
  -5   18    6        -4.16       209.38        25.65 o
  -4   18    6       133.86        13.10       278.81 o
  -3   18    6       -66.91        12.18         3.26 o
  -2   18    6       -20.98        14.44         4.44 o
  -1   18    6      2922.48         8.53      2830.46 o
   0   18    6        64.64       205.92       101.58 o
   1   18    6        74.48       250.27       591.44 o
   2   18    6        47.47       389.67         3.82 o
   3   18    6       122.32       136.42        89.82 o
   4   18    6       413.72        49.98       392.30 o
  -6   19    6       411.68        11.22       714.30 o
  -5   19    6        72.08        33.06       263.95 o
  -4   19    6       537.78         5.29      1263.92 o
  -3   19    6        30.25        32.04        99.57 o
  -2   19    6       309.06        38.44       543.67 o
  -1   19    6       376.75        78.32       975.89 o
   0   19    6      1398.76        21.81      1023.45 o
   1   19    6      6176.39        12.89      4407.60 o
   2   19    6      -120.34       136.19       493.44 o
   3   19    6       216.09       157.25       593.88 o
  -5   20    6       172.40        15.76        61.19 o
  -4   20    6       147.87        17.39        41.84 o
  -3   20    6      1207.56        20.98      1183.24 o
  -2   20    6        46.79       113.85       168.67 o
  -1   20    6       -64.32        96.83         3.63 o
   0   20    6       191.27        80.82       107.74 o
   1   20    6       471.76        51.12       202.80 o
   2   20    6        -5.81      1428.08       176.57 o
  -4   21    6       316.48        40.58       138.86 o
  -3   21    6       159.26        47.06       102.60 o
  -2   21    6       410.06        26.83       458.44 o
  -1   21    6       519.38        25.60       975.89 o
   0   21    6      1417.52        25.10      1463.78 o
   1   21    6       126.79       130.64       564.91 o
  -2   22    6      -108.58        92.54       218.81 o
  -1   22    6       373.65        31.92       149.69 o
   0   22    6       551.31        29.38       822.66 o
 -10    1    7      -410.87        50.27       204.23 o
  -9    1    7       384.94        40.58       141.23 o
  -8    1    7       480.05        22.66       808.34 o
  -7    1    7      5496.74         5.52      4203.62 o
  -6    1    7      2140.91         6.40      1483.03 o
  -5    1    7     10304.28         2.69      9807.55 o
  -4    1    7     16248.60         2.28     15967.15 o
  -3    1    7      5478.96         2.07      5574.63 o
  -2    1    7      4147.36         3.42      4535.01 o
  -1    1    7     16085.85         0.66     16272.74 o
   0    1    7     57873.92         1.08     54717.93 o
   1    1    7     28207.20         0.88     28504.44 o
   2    1    7      5383.16         1.04      5315.64 o
   3    1    7     52670.25         1.25     50284.01 o
   4    1    7       648.21         3.65       532.04 o
   5    1    7     21606.06         1.72     18794.18 o
   6    1    7      6624.33         2.10      5537.25 o
   7    1    7        16.08       109.20       202.80 o
 -10    2    7       845.65        31.70        39.92 o
  -9    2    7       615.04        30.58       746.83 o
  -8    2    7       -44.76       114.28         7.33 o
  -7    2    7       769.51        18.58       768.91 o
  -6    2    7        45.70        75.69       236.98 o
  -5    2    7        70.39        40.70        39.92 o
  -4    2    7      2261.00         3.92      2390.21 o
  -3    2    7       -86.30        29.38        41.20 o
  -2    2    7       853.81        11.29       805.49 o
  -1    2    7     12800.66         0.64     11003.98 o
   0    2    7        13.03        19.80         3.63 o
   1    2    7       676.52         3.50       716.98 o
   2    2    7        -0.13      3014.01        49.99 o
   3    2    7     12383.24         0.96     11428.80 o
   4    2    7       -40.83        25.81         0.73 o
   5    2    7      1520.22         3.03      1221.50 o
   6    2    7       726.30         6.35       863.42 o
   7    2    7        41.47        47.89       111.94 o
 -10    3    7       572.64        38.94       144.83 o
  -9    3    7       535.46        31.58       353.58 o
  -8    3    7       749.66        34.81         3.26 o
  -7    3    7        99.40        56.55         8.17 o
  -6    3    7      5674.61         4.28      4575.62 o
  -5    3    7      6850.87         3.13      5786.25 o
  -4    3    7       216.97        13.18       141.23 o
  -3    3    7      2840.89         2.76      2590.35 o
  -2    3    7      6121.50         2.86      5786.25 o
  -1    3    7     28910.20         0.69     27397.91 o
   0    3    7     26830.44         0.61     26984.48 o
   1    3    7     44461.94         1.46     41937.04 o
   2    3    7      1732.22         1.49      1525.81 o
   3    3    7      3662.67         1.02      4010.82 o
   4    3    7     23571.46         0.96     20739.35 o
   5    3    7      3700.29         1.96      3371.66 o
   6    3    7      5444.96         1.85      4575.62 o
   7    3    7       525.78         9.06       402.30 o
 -10    4    7       501.76        33.64       917.28 o
  -9    4    7       422.71        30.80        49.28 o
  -8    4    7       431.81        23.52       515.97 o
  -7    4    7       746.93        15.76       905.17 o
  -6    4    7       590.49        10.96       374.63 o
  -5    4    7      6104.30         2.79      5657.30 o
  -4    4    7      8344.82         2.22      9288.23 o
  -3    4    7     25927.44         1.82     24617.13 o
  -2    4    7      4044.96         4.20      4562.07 o
  -1    4    7       547.09         0.53       495.67 o
   0    4    7       222.31         5.76        64.37 o
   1    4    7      4530.64         1.46      4664.24 o
   2    4    7      2083.92         1.51      1808.08 o
   3    4    7       124.10         6.15       136.50 o
   4    4    7      4139.64         1.44      4461.03 o
   5    4    7       730.08         3.61       509.16 o
   6    4    7       138.30        24.30        85.13 o
   7    4    7       576.00         8.12       613.59 o
 -10    5    7       213.74        44.22       534.35 o
  -9    5    7       724.15        15.29       641.22 o
  -8    5    7       824.84        16.16       695.66 o
  -7    5    7       182.52        33.99       134.17 o
  -6    5    7      -207.94        31.14        33.25 o
  -5    5    7     16012.37         2.50     15080.09 o
  -4    5    7     16537.96         2.96     15191.13 o
  -3    5    7       138.30        15.05       117.31 o
  -2    5    7       470.46         4.80       495.67 o
  -1    5    7     21094.66         1.54     20797.16 o
   0    5    7     39148.58         1.44     37365.87 o
   1    5    7     26565.74         1.04     26656.01 o
   2    5    7       528.54         3.35       738.63 o
   3    5    7      4191.27         0.92      3928.68 o
   4    5    7     23292.86         1.12     20609.58 o
   5    5    7      8452.96         1.61      6911.87 o
   6    5    7      2925.73         2.19      2610.81 o
   7    5    7       132.25        18.58        13.03 o
 -10    6    7       639.58        21.72       908.19 o
  -9    6    7       276.22        36.12       199.95 o
  -8    6    7       113.64        40.83       406.33 o
  -7    6    7       137.83        23.81         9.67 o
  -6    6    7      1886.16         5.86      2005.07 o
  -5    6    7       924.16         6.66      1085.32 o
  -4    6    7        79.74        36.24        23.66 o
  -3    6    7      7414.93         1.85      7012.28 o
  -2    6    7      1701.56         0.59      1911.87 o
  -1    6    7      4019.56         1.69      3453.68 o
   0    6    7      7628.28         0.76      6812.18 o
   1    6    7      5397.84         1.46      5477.71 o
   2    6    7     17358.06         0.59     17817.32 o
   3    6    7      4592.77         1.02      4381.01 o
   4    6    7       677.04         2.76       641.22 o
   5    6    7      1164.17         2.72      1036.33 o
   6    6    7       176.62         9.24       240.07 o
   7    6    7       104.65        22.18        84.20 o
 -10    7    7       114.28        79.03       162.22 o
  -9    7    7       709.16        17.81      1343.57 o
  -8    7    7       227.71        35.76        88.87 o
  -7    7    7      1098.92         7.29      1246.15 o
  -6    7    7      4752.72         2.50      4262.34 o
  -5    7    7       268.63         7.62       259.08 o
  -4    7    7      4936.47         1.88      4042.64 o
  -3    7    7       259.21         6.30       238.52 o
  -2    7    7      7497.83         1.28      7638.73 o
  -1    7    7     14825.50         1.59     14969.46 o
   0    7    7     37989.91         1.21     36326.38 o
   1    7    7       849.14         1.85       738.63 o
   2    7    7      4796.95         0.28      4454.33 o
   3    7    7       308.00         2.34       137.68 o
   4    7    7      1756.45         1.51      1354.62 o
   5    7    7     14525.07         1.19     13001.91 o
   6    7    7      2185.56         2.43      1820.90 o
   7    7    7       275.56         8.29       267.22 o
  -9    8    7       -18.32       318.98         0.91 o
  -8    8    7       771.17        10.82       860.47 o
  -7    8    7      5085.12         3.53      4774.47 o
  -6    8    7      3023.90         2.82      3233.35 o
  -5    8    7      1767.36         6.60      1601.15 o
  -4    8    7      9127.89         1.19      8101.31 o
  -3    8    7        58.06         6.66        71.81 o
  -2    8    7     16532.82         1.74     17154.29 o
  -1    8    7       218.15         7.18        73.52 o
   0    8    7     10822.24         0.79     10930.46 o
   1    8    7      2555.30         0.85      2862.56 o
   2    8    7      1344.69         1.19      1437.04 o
   3    8    7      9718.02         0.41     10178.47 o
   4    8    7       375.58         4.45       370.76 o
   5    8    7       657.92         3.17       500.15 o
   6    8    7      2095.81         2.02      2142.05 o
   7    8    7       280.56        56.40       700.96 o
  -9    9    7      -327.97        23.72        77.88 o
  -8    9    7       115.56        35.16       150.92 o
  -7    9    7       864.95         7.95      1429.45 o
  -6    9    7      2903.05         2.69      2068.43 o
  -5    9    7      2475.06         3.69      2380.41 o
  -4    9    7       903.00         4.28       651.42 o
  -3    9    7      2157.60         0.71      1850.98 o
  -2    9    7     10922.34         1.51     10422.74 o
  -1    9    7       751.31         3.03      1010.66 o
   0    9    7     10375.46         0.64     10148.13 o
   1    9    7     18615.87         0.59     17128.03 o
   2    9    7      3007.43         0.52      2782.65 o
   3    9    7       657.92         0.74       613.59 o
   4    9    7      6606.44         0.72      5127.23 o
   5    9    7      1209.65         6.86      1347.25 o
   6    9    7      1395.02         5.52      1437.04 o
  -9   10    7       146.41        40.96        23.66 o
  -8   10    7      -219.63        22.85         7.61 o
  -7   10    7      -109.41        28.62        12.67 o
  -6   10    7       920.52         7.78      1020.25 o
  -5   10    7       409.25         6.25       306.25 o
  -4   10    7      5189.76         1.19      4851.00 o
  -3   10    7      3064.73         1.06      2787.94 o
  -2   10    7      1559.46         1.77      1502.40 o
  -1   10    7        11.09        55.95        23.66 o
   0   10    7       579.36         0.69       435.12 o
   1   10    7      4852.52         0.17      5005.88 o
   2   10    7      4334.91         7.90      4427.60 o
   3   10    7      3853.93         0.19      3779.26 o
   4   10    7      1511.65         0.52      1388.05 o
   5   10    7       345.22        36.48      1108.57 o
   6   10    7       223.50        15.44       638.69 o
  -9   11    7       121.44        56.25       306.25 o
  -8   11    7       129.05        43.56       257.47 o
  -7   11    7      5018.31         3.57      3903.57 o
  -6   11    7        35.88        46.79        59.63 o
  -5   11    7       -43.69        28.20        41.84 o
  -4   11    7      5068.02         1.64      4774.47 o
  -3   11    7      2556.31         0.67      2245.38 o
  -2   11    7       880.90         1.99      1010.66 o
  -1   11    7      7607.33         1.02      7206.76 o
   0   11    7      5850.72         0.17      5418.49 o
   1   11    7      8949.16        16.40      7859.43 o
   2   11    7      1319.14        16.00       608.63 o
   3   11    7      1115.56         1.42      1260.35 o
   4   11    7       359.86        30.03      1881.30 o
   5   11    7       781.76        23.43      1859.62 o
   6   11    7       580.33        39.82      2063.87 o
  -9   12    7      -282.58        73.27         2.57 o
  -8   12    7       602.21        14.75       347.95 o
  -7   12    7         0.24     11666.16        86.05 o
  -6   12    7        44.76        40.96        30.98 o
  -5   12    7        73.10        21.25         8.75 o
  -4   12    7       170.82         6.60        62.77 o
  -3   12    7      3481.00         2.31      3566.56 o
  -2   12    7      9200.65         1.04      8661.28 o
  -1   12    7      4041.14         1.66      3816.35 o
   0   12    7     18988.84         5.52     18397.59 o
   1   12    7      2216.53        17.89      1916.26 o
   2   12    7     12539.52         7.18     10649.20 o
   3   12    7      5320.24         9.49      5012.98 o
   4   12    7       460.53         5.95       752.32 o
   5   12    7       128.37        65.61       299.27 o
   6   12    7       902.40        32.72      1517.99 o
  -8   13    7        38.44       109.20        19.03 o
  -7   13    7       621.50        10.11       121.69 o
  -6   13    7        -3.17       298.25        35.61 o
  -5   13    7       219.04        10.24       735.90 o
  -4   13    7      3489.26         1.21      3705.64 o
  -3   13    7        84.09        30.58       164.78 o
  -2   13    7       144.96         4.54         8.17 o
  -1   13    7      4330.96         0.26      4589.20 o
   0   13    7      2634.77        11.29      1885.65 o
   1   13    7      1567.37        16.40      1645.60 o
   2   13    7         9.67       682.25       730.47 o
   3   13    7        61.78       154.50       126.16 o
   4   13    7       -75.86       120.34        36.81 o
   5   13    7       322.92        40.20       608.63 o
  -8   14    7      -101.61        52.85         2.42 o
  -7   14    7       893.41         9.55      1149.00 o
  -6   14    7       251.86        12.25        23.17 o
  -5   14    7       192.65         9.92       664.28 o
  -4   14    7      3610.81         1.69      3279.13 o
  -3   14    7      3531.92         1.46      3377.48 o
  -2   14    7      3471.57         1.00      3261.92 o
  -1   14    7       665.64        16.73       456.29 o
   0   14    7       498.63        30.36      1098.57 o
   1   14    7      1352.77        18.58      2514.35 o
   2   14    7      4820.52        18.92      5786.25 o
   3   14    7      -188.51       135.72      1399.28 o
   4   14    7      -127.46        91.78        24.15 o
   5   14    7        36.97       369.79        62.77 o
  -7   15    7       248.38        17.89       462.74 o
  -6   15    7       -50.13        41.09         4.65 o
  -5   15    7        27.56        47.47        41.20 o
  -4   15    7       120.34        22.18       195.72 o
  -3   15    7       277.22         7.90       875.25 o
  -2   15    7       383.38         4.28       406.33 o
  -1   15    7       647.19        17.56      1625.32 o
   0   15    7       191.27        62.73       164.78 o
   1   15    7        -7.62      1144.47       591.44 o
   2   15    7      -155.75        94.09      2404.94 o
   3   15    7      -166.15       162.56      2109.68 o
   4   15    7       847.97        29.38      1303.44 o
   5   15    7      1082.41        33.18       848.75 o
  -7   16    7       -11.70       190.99       183.30 o
  -6   16    7         2.28       577.92        83.29 o
  -5   16    7       186.32        10.69       424.73 o
  -4   16    7       -76.56        28.94       252.66 o
  -3   16    7       253.13         7.13       963.40 o
  -2   16    7      1112.22        17.47      2221.68 o
  -1   16    7       193.77        40.83        83.29 o
   0   16    7       -51.70       534.53      1753.07 o
   1   16    7      6010.90        11.56      5337.59 o
   2   16    7      6088.68        13.40      4541.77 o
   3   16    7       115.13       239.94      2703.86 o
   4   16    7       599.27        40.20       766.13 o
  -6   17    7      -135.72        29.38       129.56 o
  -5   17    7         3.35       217.27       404.31 o
  -4   17    7        -0.37      2128.90        12.32 o
  -3   17    7        61.31        27.25        37.42 o
  -2   17    7         2.50      2036.72       241.63 o
  -1   17    7       -47.61       122.99         4.65 o
   0   17    7        61.15       176.09       192.92 o
   1   17    7       -53.29       207.07       135.33 o
   2   17    7      -125.66       127.46       638.69 o
   3   17    7       267.65       131.79        53.60 o
   4   17    7       425.18        79.92        41.20 o
  -6   18    7       -23.23        81.54        55.82 o
  -5   18    7       351.56        13.10       445.65 o
  -4   18    7       782.88         5.38       828.42 o
  -3   18    7      -257.60        35.05        29.33 o
  -2   18    7        -5.57       775.07      1152.40 o
  -1   18    7        27.04       369.79      1483.03 o
   0   18    7       -15.52       542.89      1046.03 o
   1   18    7       -73.10       189.34       941.74 o
   2   18    7        38.07       576.96      1736.31 o
   3   18    7      -165.64       845.06      1004.29 o
  -5   19    7      -137.59        26.11        55.82 o
  -4   19    7      -640.09        27.77         8.75 o
  -3   19    7       809.97        21.44       370.76 o
  -2   19    7      -200.79        48.30        46.51 o
  -1   19    7       -33.87       250.27         6.54 o
   0   19    7       118.59       209.96       433.03 o
   1   19    7        21.16       509.40       477.97 o
   2   19    7        50.27       451.14       679.88 o
  -4   20    7       500.86        26.42       845.83 o
  -3   20    7       787.36        27.88      1052.53 o
  -2   20    7       308.35        38.69       493.44 o
  -1   20    7      1241.15        18.15      1075.43 o
   0   20    7       -39.06       197.96       493.44 o
   1   20    7        -4.00      2475.06       719.67 o
  -2   21    7       307.30        41.73       643.77 o
  -1   21    7       356.08        39.56         1.70 o
   0   21    7       287.64        49.84       129.56 o
 -10    0    8       520.30        75.52       456.29 o
  -9    0    8        77.62       216.68        52.86 o
  -8    0    8      -672.88        39.69       118.40 o
  -7    0    8      1322.78        22.00      2621.07 o
  -6    0    8      4513.15        13.91      3233.35 o
  -5    0    8       309.06        27.77        27.72 o
  -4    0    8     24301.69         8.94     22178.86 o
  -3    0    8      1056.90        20.25       902.15 o
  -2    0    8     10487.81         6.86      9639.44 o
  -1    0    8       420.25         4.41       363.07 o
   0    0    8      1636.20         4.08      1855.29 o
   1    0    8     18758.04         3.80     18370.39 o
   2    0    8     22973.46         2.37     22208.74 o
   3    0    8     15197.96         3.69     13697.08 o
   4    0    8       144.96        22.85        69.29 o
   5    0    8       267.00        30.69        79.66 o
   6    0    8      1357.92         9.99      2216.96 o
   7    0    8       -26.52       147.38      2226.41 o
 -10    1    8       217.86        78.32         0.49 o
  -9    1    8        -6.40       927.81        62.77 o
  -8    1    8       231.95        44.76       120.59 o
  -7    1    8       487.97        24.30       653.98 o
  -6    1    8      1300.32         7.95      1490.76 o
  -5    1    8      -195.44        22.18        38.04 o
  -4    1    8        87.05        26.52         0.02 o
  -3    1    8       513.02        43.56       138.86 o
  -2    1    8       232.87        21.62       179.25 o
  -1    1    8        33.99        14.98         4.44 o
   0    1    8        63.20         9.92       146.04 o
   1    1    8      5296.93         1.69      5242.77 o
   2    1    8       916.27         4.84       869.32 o
   3    1    8      3255.84         2.22      3058.99 o
   4    1    8       494.17         4.80       469.24 o
   5    1    8       391.25         6.92       363.07 o
   6    1    8       322.20         9.12       598.78 o
   7    1    8        18.49       118.16       125.04 o
 -10    2    8       271.26        88.36        12.32 o
  -9    2    8      -339.66        58.68        56.57 o
  -8    2    8       433.89        29.59        68.45 o
  -7    2    8       800.32        21.16      1285.40 o
  -6    2    8      2514.02         5.76      2916.47 o
  -5    2    8      4269.32         3.50      3853.61 o
  -4    2    8      4618.56         2.66      3816.35 o
  -3    2    8     21620.76         2.25     20710.48 o
  -2    2    8     16090.92         3.24     15141.73 o
  -1    2    8      3685.70         1.23      2976.35 o
   0    2    8      2534.12         1.32      2641.64 o
   1    2    8     37834.14         1.14     37365.87 o
   2    2    8      7135.18         2.07      6574.25 o
   3    2    8      6199.99         1.08      5337.59 o
   4    2    8      3667.51         1.80      3406.69 o
   5    2    8      2617.35         2.56      2283.56 o
   6    2    8      2024.10         5.34      2326.89 o
   7    2    8      1607.21         5.06      1973.76 o
 -10    3    8       -19.45       385.34        56.57 o
  -9    3    8       175.56        60.68        52.86 o
  -8    3    8       370.56        35.88       181.94 o
  -7    3    8      -227.41        34.46        25.14 o
  -6    3    8       488.85        23.14       208.55 o
  -5    3    8      2465.12         6.60      2626.20 o
  -4    3    8       379.86        17.89       404.31 o
  -3    3    8      5893.63         2.62      5642.22 o
  -2    3    8      4548.15         4.12      4301.72 o
  -1    3    8     12557.44         0.94     11428.80 o
   0    3    8       413.31         2.40       518.25 o
   1    3    8      6187.40         1.64      5604.62 o
   2    3    8      2025.90         2.86      1629.36 o
   3    3    8       207.36         6.92       238.52 o
   4    3    8       277.56        11.09       155.89 o
   5    3    8        53.73        21.81        32.68 o
   6    3    8       427.66         8.12       386.37 o
 -10    4    8       -96.24       118.81        82.37 o
  -9    4    8       698.54        25.40       443.53 o
  -8    4    8       214.92        48.02      1036.33 o
  -7    4    8       340.40        29.05       467.07 o
  -6    4    8      2043.04         6.40      1955.98 o
  -5    4    8      8357.62         3.10      6655.82 o
  -4    4    8       104.04        29.81       100.57 o
  -3    4    8     11389.16         2.69     11215.38 o
  -2    4    8      1669.54         6.10      1517.99 o
  -1    4    8      8348.48         0.55      7232.33 o
   0    4    8      5490.81         1.19      5228.26 o
   1    4    8     28372.03         1.37     27864.67 o
   2    4    8     23360.07         1.82     21438.38 o
   3    4    8      9258.29         0.92      8411.12 o
   4    4    8      5513.06         1.96      4774.47 o
   5    4    8       675.48         5.34       771.70 o
   6    4    8      1447.80         3.50      1517.99 o
 -10    5    8      1301.04        19.36       618.57 o
  -9    5    8      -191.82        39.94       137.68 o
  -8    5    8       148.84        52.71         1.11 o
  -7    5    8      -118.37        45.97        70.97 o
  -6    5    8        95.26        44.09        22.69 o
  -5    5    8        38.07        64.32        52.14 o
  -4    5    8       805.99         9.99       443.53 o
  -3    5    8       631.01         9.92       631.11 o
  -2    5    8      2757.30         1.00      2409.86 o
  -1    5    8      5882.89         1.64      5809.16 o
   0    5    8       131.10         9.30       116.23 o
   1    5    8     10231.32         1.02      9698.61 o
   2    5    8       161.04         7.45        43.15 o
   3    5    8      4183.50         1.46      4341.27 o
   4    5    8      8262.81         1.28      7886.12 o
   5    5    8       399.60        11.97       374.63 o
   6    5    8      -112.36        14.36         8.17 o
  -9    6    8       515.29        21.53        15.69 o
  -8    6    8       668.22        13.84       771.70 o
  -7    6    8       318.98        24.40       560.16 o
  -6    6    8      1352.03         9.42      1452.29 o
  -5    6    8       474.37        29.27       452.02 o
  -4    6    8     12512.66         2.50     10669.91 o
  -3    6    8       206.21        13.25       320.45 o
  -2    6    8     14898.64         0.19     14063.35 o
  -1    6    8      6793.06         1.77      5448.06 o
   0    6    8      6043.51         1.56      6087.59 o
   1    6    8       456.68         3.46       711.62 o
   2    6    8     10408.08         1.17      8401.92 o
   3    6    8      4047.50         0.94      3092.36 o
   4    6    8       269.29         6.25       154.64 o
   5    6    8       233.17         8.07        65.17 o
   6    6    8      5521.98         3.06      4467.73 o
  -9    7    8      -121.88        60.22        77.00 o
  -8    7    8       329.79        21.44       616.08 o
  -7    7    8      2385.35         5.52      2380.41 o
  -6    7    8        -6.71       211.99        73.52 o
  -5    7    8       206.78        10.05       233.90 o
  -4    7    8     16057.96         1.82     14810.37 o
  -3    7    8     14949.95         0.67     14773.78 o
  -2    7    8       379.86        16.08       295.81 o
  -1    7    8       443.94         6.25       491.21 o
   0    7    8         3.92       111.51        72.66 o
   1    7    8      2228.78         1.66      1736.31 o
   2    7    8       189.89         7.08        88.87 o
   3    7    8      5899.78         0.56      5924.38 o
   4    7    8       571.21         3.53       475.78 o
   5    7    8      1053.00         3.10      1517.99 o
   6    7    8        75.86        59.44       113.01 o
  -9    8    8       438.06        20.79       107.74 o
  -8    8    8       134.56        33.64         7.89 o
  -7    8    8       345.22        13.10       207.10 o
  -6    8    8       499.08         8.29       935.59 o
  -5    8    8      2254.35         2.50      2041.15 o
  -4    8    8      8589.58         1.02      8056.24 o
  -3    8    8      7591.64         0.72      7012.28 o
  -2    8    8      6788.11         2.46      5389.00 o
  -1    8    8       163.58         7.78       484.57 o
   0    8    8       652.29         2.76       982.17 o
   1    8    8     15190.56         0.96     14075.24 o
   2    8    8     13754.60         1.02     12944.80 o
   3    8    8      4298.11         0.74      3998.13 o
   4    8    8      3008.52         1.32      2564.89 o
   5    8    8       -36.60        35.05         6.29 o
   6    8    8        33.64       102.41       229.32 o
  -9    9    8       491.51        18.75        15.69 o
  -8    9    8       167.96        29.48         1.22 o
  -7    9    8      1090.32         7.08      1657.82 o
  -6    9    8       116.42        20.79         8.17 o
  -5    9    8       154.50        19.98       221.79 o
  -4    9    8      5011.22         1.00      4892.99 o
  -3    9    8      1780.84         0.37      1649.67 o
  -2    9    8     30747.62         1.88     27680.83 o
  -1    9    8      2126.13         1.23      2750.99 o
   0    9    8      7109.86         0.83      6688.59 o
   1    9    8        29.70        13.76        25.14 o
   2    9    8       520.30         1.28       467.07 o
   3    9    8      3123.69         0.96      2965.42 o
   4    9    8      1866.24         1.61      1855.29 o
   5    9    8        10.05       504.90       244.76 o
   6    9    8       131.33       129.50       166.07 o
  -9   10    8       469.16        18.58       226.29 o
  -8   10    8       -81.90        42.38         1.97 o
  -7   10    8        35.76        78.85        26.67 o
  -6   10    8       142.09        17.14        17.32 o
  -5   10    8       -72.93        17.56        32.68 o
  -4   10    8       699.07         3.80       669.46 o
  -3   10    8      8987.04         2.16      8651.95 o
  -2   10    8      1029.13         4.33       700.96 o
  -1   10    8      4478.29         1.08      4023.53 o
   0   10    8       270.93         4.71        52.86 o
   1   10    8       377.91         1.12       418.55 o
   2   10    8      4001.83         1.00      3199.22 o
   3   10    8      7260.74         9.30      5597.11 o
   4   10    8       613.06        32.15       215.85 o
   5   10    8       -15.37       295.50        78.77 o
  -8   11    8      -454.54        23.81         3.08 o
  -7   11    8       868.48         8.53      1765.69 o
  -6   11    8       495.51         8.41      1118.61 o
  -5   11    8      1692.50         2.69      1732.14 o
  -4   11    8      1324.96         3.03      1561.27 o
  -3   11    8      5922.84         2.25      5710.22 o
  -2   11    8      5966.02         2.19      6158.22 o
  -1   11    8       849.72         1.64       822.66 o
   0   11    8      5580.09         0.40      5134.41 o
   1   11    8       468.29        30.36       504.64 o
   2   11    8       309.76        68.56       205.66 o
   3   11    8      1500.01        20.70      2198.11 o
   4   11    8      3535.49        21.16      5870.47 o
   5   11    8       798.06        31.58       543.67 o
  -8   12    8       -85.38        48.72        21.75 o
  -7   12    8        45.43        84.27       190.15 o
  -6   12    8       -14.90        85.19         8.17 o
  -5   12    8       -48.44        45.02        17.32 o
  -4   12    8       546.62         2.37       522.82 o
  -3   12    8       366.34         8.82       899.14 o
  -2   12    8       397.20         5.95       315.09 o
  -1   12    8       536.39         1.56       214.38 o
   0   12    8      1974.02        39.69      1467.62 o
   1   12    8       -63.84       131.56        78.77 o
   2   12    8      2528.08        23.23      2045.69 o
   3   12    8     10592.53        14.75      7369.43 o
   4   12    8       127.69        85.56        15.69 o
   5   12    8      -171.35       120.12        78.77 o
  -8   13    8       -91.58        46.51       101.58 o
  -7   13    8       880.31        11.63       875.25 o
  -6   13    8       -82.99        27.67        61.98 o
  -5   13    8        79.39        14.98        80.56 o
  -4   13    8       106.92        14.06       273.81 o
  -3   13    8       150.80        20.43       294.09 o
  -2   13    8       575.04         4.41       579.31 o
  -1   13    8      8712.36         0.42      8200.91 o
   0   13    8        24.30       409.25       719.67 o
   1   13    8       -43.30       196.84       406.33 o
   2   13    8       -23.33       572.17        86.99 o
   3   13    8       416.98        75.69      2095.89 o
   4   13    8        -1.17      5160.99      2264.43 o
   5   13    8       896.40        46.65      1211.00 o
  -7   14    8        -0.30      8202.92         8.46 o
  -6   14    8        25.20        65.77        86.99 o
  -5   14    8        -9.42        87.80        10.62 o
  -4   14    8       -27.14        95.84         7.06 o
  -3   14    8       276.89         8.29       920.32 o
  -2   14    8       -77.26       151.04      1459.94 o
  -1   14    8        49.00       110.67       572.09 o
   0   14    8        66.75       142.80      1228.52 o
   1   14    8        -0.36     16933.82      1020.25 o
   2   14    8        46.10       726.84      1486.89 o
   3   14    8        50.69       251.54       596.33 o
   4   14    8      -110.88       173.71       932.53 o
  -7   15    8       106.92        28.52       308.01 o
  -6   15    8        57.91        45.02      1727.97 o
  -5   15    8       277.56        16.65        19.47 o
  -4   15    8        87.42        40.07       368.83 o
  -3   15    8        -3.20       157.50         2.57 o
  -2   15    8        44.09       129.73      1406.79 o
  -1   15    8      4166.70         8.76      5148.80 o
   0   15    8       -51.84       182.25       752.32 o
   1   15    8      -112.57       196.00      2404.94 o
   2   15    8       -60.84       323.64       601.23 o
   3   15    8       -17.98       724.69       848.75 o
   4   15    8      1118.90        44.36      1769.91 o
  -6   16    8       -28.73       117.72       205.66 o
  -5   16    8        59.44        35.88         0.81 o
  -4   16    8        88.74        17.98        18.17 o
  -3   16    8         1.96       760.10       834.20 o
  -2   16    8         8.53       597.31       454.16 o
  -1   16    8      -135.49       185.50       252.66 o
   0   16    8       -52.27       337.82         6.04 o
   1   16    8       -26.42       393.23         4.87 o
   2   16    8       -18.32       869.66       167.37 o
   3   16    8       -79.92       225.00       121.69 o
  -6   17    8       206.78        28.52       456.29 o
  -5   17    8       282.91        16.08       331.31 o
  -4   17    8       -69.56        19.62        80.56 o
  -3   17    8       113.85        74.48        20.82 o
  -2   17    8        37.09       216.38      1774.13 o
  -1   17    8        -9.55       649.74       997.95 o
   0   17    8        -8.53       951.11      1232.03 o
   1   17    8         5.20      1280.21       491.21 o
   2   17    8        62.57       488.41       368.83 o
   3   17    8      -174.50       147.87       782.88 o
  -5   18    8        -8.24       222.90       163.50 o
  -4   18    8       470.89        40.07        70.97 o
  -3   18    8      -115.78        79.57        80.56 o
  -2   18    8        50.41       149.57       168.67 o
  -1   18    8       -46.65       164.35        67.63 o
   0   18    8         4.20      1339.56      1055.79 o
   1   18    8        51.41       274.56        44.48 o
   2   18    8       103.84       284.93        62.77 o
  -4   19    8        -3.20      2262.90       220.30 o
  -3   19    8        97.02       126.79       406.33 o
  -2   19    8       -44.76       239.01       491.21 o
  -1   19    8        14.98       607.13       327.67 o
   0   19    8      -112.57       143.04      1605.17 o
   1   19    8        42.12      1062.76       226.29 o
  -2   20    8      -142.09        82.26       199.95 o
  -1   20    8       115.78       100.40         9.05 o
  -9    1    9       210.54        59.14         0.16 o
  -8    1    9       -64.16       133.63       105.67 o
  -7    1    9       921.12        22.56       730.47 o
  -6    1    9      -350.44        19.27        66.80 o
  -5    1    9       682.78        10.24       491.21 o
  -4    1    9      2719.62         5.43      2600.57 o
  -3    1    9      1173.06        11.90      1172.92 o
  -2    1    9      4916.81         1.51      4535.01 o
  -1    1    9     18785.44         0.77     17683.71 o
   0    1    9     12593.33         0.72     10443.23 o
   1    1    9       227.41         4.49       179.25 o
   2    1    9      1320.60         3.96      1406.79 o
   3    1    9      1468.42        11.83      1197.08 o
   4    1    9      9289.10         2.56      7975.43 o
   5    1    9      4904.20         3.35      3500.99 o
   6    1    9       391.25         9.86       428.87 o
  -9    2    9        20.34       550.37        16.09 o
  -8    2    9       647.70        22.56        36.21 o
  -7    2    9       422.71        33.52       262.32 o
  -6    2    9      1493.05         8.53      1613.21 o
  -5    2    9       722.00         9.86       693.02 o
  -4    2    9      3330.44         5.71      2798.54 o
  -3    2    9      1409.25        10.76      1433.24 o
  -2    2    9      1551.57         1.64      1274.64 o
  -1    2    9      1976.69         1.19      1916.26 o
   0    2    9       614.05         2.76       816.91 o
   1    2    9      1030.41         2.07      1105.23 o
   2    2    9      2453.22         5.15      2360.88 o
   3    2    9       289.00        12.67       536.67 o
   4    2    9      1535.07         4.49      1502.40 o
   5    2    9       -74.48        41.99        40.55 o
   6    2    9        59.29        29.81        79.66 o
  -9    3    9       -42.64       209.96        23.66 o
  -8    3    9       -29.05       268.96        14.52 o
  -7    3    9       386.52        27.88       177.91 o
  -6    3    9     10231.32         4.45      8020.27 o
  -5    3    9       215.21        31.14       159.67 o
  -4    3    9      1693.32         6.50      1894.37 o
  -3    3    9      1147.18        19.71      1166.06 o
  -2    3    9      7788.06         0.83      7403.91 o
  -1    3    9      9566.80         0.55      8867.83 o
   0    3    9     12301.03         0.56     11183.55 o
   1    3    9       127.24        11.70        43.81 o
   2    3    9       189.61        23.14       628.59 o
   3    3    9     10412.16         3.42      9987.14 o
   4    3    9      7816.33         1.66      6574.25 o
   5    3    9      1990.05         3.20      1732.14 o
   6    3    9        86.12        36.36       230.84 o
  -9    4    9       154.75        73.27        65.99 o
  -8    4    9      -274.56        46.10        38.66 o
  -7    4    9        38.69       108.16        70.12 o
  -6    4    9      1855.89         8.01      2595.46 o
  -5    4    9      1438.68         9.00      1068.86 o
  -4    4    9      1056.90        16.56      1354.62 o
  -3    4    9      1359.40        10.50      1197.08 o
  -2    4    9       179.56         2.92       199.95 o
  -1    4    9       685.39         1.32       641.22 o
   0    4    9        -1.56       444.37        18.17 o
   1    4    9     11297.56         1.49     11676.72 o
   2    4    9      2470.09         2.82      2137.41 o
   3    4    9      1034.91         5.95       872.28 o
   4    4    9       335.62         6.55       333.14 o
   5    4    9      1056.25         5.62      1778.35 o
   6    4    9       306.25        15.68        10.30 o
  -9    5    9      -271.59        61.78       278.81 o
  -8    5    9      -298.60        36.36        77.00 o
  -7    5    9        69.56       135.72      1007.47 o
  -6    5    9      1624.09         8.41      1339.90 o
  -5    5    9       845.65        11.49       482.36 o
  -4    5    9      1502.34         7.08      1617.24 o
  -3    5    9      1836.98         8.82      1670.10 o
  -2    5    9      5899.78         0.38      5778.63 o
  -1    5    9     20632.45         1.30     17790.56 o
   0    5    9       565.01         3.72       504.64 o
   1    5    9       276.89        11.83        69.29 o
   2    5    9      4079.38         1.77      3705.64 o
   3    5    9      5688.18         4.08      4802.22 o
   4    5    9      3424.59         2.19      2761.52 o
   5    5    9        61.94        96.83      2142.05 o
  -9    6    9       -97.02        73.62         1.01 o
  -8    6    9       449.44        15.92       408.35 o
  -7    6    9      1349.83        13.10      1285.40 o
  -6    6    9       690.64        16.89       428.87 o
  -5    6    9       263.09        23.23        61.19 o
  -4    6    9      5563.67         3.50      4998.79 o
  -3    6    9      9625.57         7.90      8633.31 o
  -2    6    9       140.90        16.40        77.00 o
  -1    6    9      9108.79         1.17      8420.32 o
   0    6    9         9.42        85.56        31.54 o
   1    6    9        50.69        18.84        38.66 o
   2    6    9       140.19        13.91        94.63 o
   3    6    9        69.06        19.62       105.67 o
   4    6    9       216.09        10.56         7.61 o
   5    6    9       247.43        16.00       346.08 o
  -9    7    9        44.76       116.21        39.92 o
  -8    7    9         0.22     12119.81       290.66 o
  -7    7    9      -146.17        23.81         3.08 o
  -6    7    9        85.01        29.27       238.52 o
  -5    7    9      2323.24         2.76      2082.14 o
  -4    7    9       110.25        17.39       374.63 o
  -3    7    9       207.94         4.12       215.85 o
  -2    7    9       138.77        19.71        77.88 o
  -1    7    9     13241.10         1.39     11687.56 o
   0    7    9      5386.09         1.77      4328.07 o
   1    7    9      7138.56         2.02      5612.13 o
   2    7    9      2037.62         4.08      2479.28 o
   3    7    9      4014.49         1.51      3377.48 o
   4    7    9      5249.00         3.13      3853.61 o
   5    7    9       857.90        21.16      1494.63 o
  -9    8    9      -206.78        40.58       125.04 o
  -8    8    9       217.86        25.70        13.40 o
  -7    8    9      -179.56        21.44       123.92 o
  -6    8    9       118.16        23.04        70.12 o
  -5    8    9       193.49        19.18        26.16 o
  -4    8    9       102.01        14.29       108.78 o
  -3    8    9       136.19        34.57       342.36 o
  -2    8    9        49.84        34.22        11.63 o
  -1    8    9       580.81         4.67       656.55 o
   0    8    9       626.50         3.53       497.90 o
   1    8    9      6441.67         1.23      6017.37 o
   2    8    9      6793.06         1.32      6828.74 o
   3    8    9       277.56         4.37       126.16 o
   4    8    9       427.25        57.15      1613.21 o
   5    8    9       267.32        84.46        39.29 o
  -8    9    9       298.94        21.34       840.01 o
  -7    9    9       168.22        23.72       493.44 o
  -6    9    9       -76.04        27.56        67.63 o
  -5    9    9      1029.13         2.96      1121.96 o
  -4    9    9        48.02        23.14        13.77 o
  -3    9    9       833.48         9.55       695.66 o
  -2    9    9     12600.06         2.34     10930.46 o
  -1    9    9      1204.09         2.02      1132.07 o
   0    9    9      1239.74         2.22       768.91 o
   1    9    9      3083.58         0.94      2385.31 o
   2    9    9       215.80         8.01       384.40 o
   3    9    9       159.01        69.72       299.27 o
   4    9    9      7490.90        15.52      4935.18 o
   5    9    9       123.21        97.81       380.47 o
  -8   10    9      -302.76        20.70        61.19 o
  -7   10    9        72.76        39.94       299.27 o
  -6   10    9       189.61        14.67       110.88 o
  -5   10    9        48.30        37.21        69.29 o
  -4   10    9        48.58         7.67       158.41 o
  -3   10    9      5477.48         1.99      4823.10 o
  -2   10    9       283.59        20.61       402.30 o
  -1   10    9       720.92         2.28       975.89 o
   0   10    9       416.16         2.76       471.41 o
   1   10    9      4653.97         1.23      4851.00 o
   2   10    9      1851.58        16.16      3137.13 o
   3   10    9       183.33       119.68       107.74 o
   4   10    9        70.90       240.25        80.56 o
   5   10    9       689.59        36.60      2365.76 o
  -8   11    9        81.18        74.13        49.99 o
  -7   11    9       -71.23        44.49        18.17 o
  -6   11    9       192.38        20.07       268.86 o
  -5   11    9       704.90         3.35       831.31 o
  -4   11    9        93.70        38.94       648.86 o
  -3   11    9        48.72       135.49      2719.52 o
  -2   11    9       -16.08        77.62        46.51 o
  -1   11    9       898.80         3.76       669.46 o
   0   11    9      6073.08         0.69      5687.51 o
   1   11    9       275.89        48.86       359.26 o
   2   11    9      -376.75        43.56        21.28 o
   3   11    9        35.52       279.89       142.42 o
   4   11    9         3.80      3206.96       115.15 o
  -8   12    9      -282.58        29.48        81.47 o
  -7   12    9       313.29        15.84      1091.94 o
  -6   12    9       -35.40        69.39         6.29 o
  -5   12    9       602.70         3.17       788.50 o
  -4   12    9      4738.95         3.72      4288.57 o
  -3   12    9       -18.23       164.87       127.29 o
  -2   12    9       -50.98        54.91        19.92 o
  -1   12    9        43.16        21.90         9.98 o
   0   12    9      1465.36        19.18      2580.15 o
   1   12    9      1601.60        18.92      2068.43 o
   2   12    9       374.04        50.27       638.69 o
   3   12    9       189.61       125.44        18.17 o
   4   12    9      -605.65        87.05        46.51 o
  -7   13    9       214.04        17.81       714.30 o
  -6   13    9       201.36        38.94       313.31 o
  -5   13    9        85.75        37.70       154.64 o
  -4   13    9       331.60        13.54       985.31 o
  -3   13    9        30.69        58.06        18.17 o
  -2   13    9       230.13         8.76       166.07 o
  -1   13    9        41.47       268.30       811.19 o
   0   13    9       -20.52       375.97       355.47 o
   1   13    9      1595.20        21.44      2198.11 o
   2   13    9      -151.78       100.60       272.16 o
   3   13    9       -13.10      1095.61       280.49 o
   4   13    9       132.94       259.53       929.47 o
  -7   14    9       189.61        58.06         2.74 o
  -6   14    9        52.71        73.96        19.92 o
  -5   14    9       -87.24        30.69       140.04 o
  -4   14    9       352.69        12.39      1561.27 o
  -3   14    9        -2.56       444.79        55.82 o
  -2   14    9        66.42       107.74       280.49 o
  -1   14    9        -1.25      3105.83        40.55 o
   0   14    9      -105.68       124.55      1339.90 o
   1   14    9        22.28       305.90      2404.94 o
   2   14    9       222.01       124.32      1881.30 o
   3   14    9       919.30        42.77      1029.88 o
  -6   15    9       206.50        26.21       416.50 o
  -5   15    9        62.25        38.32       142.42 o
  -4   15    9         8.70       158.26       486.78 o
  -3   15    9        31.25       209.09       435.12 o
  -2   15    9       -32.83       257.60       782.88 o
  -1   15    9         2.22      2010.63         9.98 o
   0   15    9       -65.77       132.71       236.98 o
   1   15    9        89.11       489.29       247.91 o
   2   15    9      -120.78       150.80       229.32 o
   3   15    9       148.60       140.66       162.22 o
  -6   16    9       -61.94        50.98         9.36 o
  -5   16    9        90.25        28.73       275.48 o
  -4   16    9        70.39        73.96       171.28 o
  -3   16    9       -63.68       189.34      1249.70 o
  -2   16    9        91.01       140.42       116.23 o
  -1   16    9       -58.06       197.96        23.17 o
   0   16    9        15.60       479.17      1159.22 o
   1   16    9        24.30       827.14      2862.56 o
   2   16    9       207.07       113.85       227.80 o
  -5   17    9        71.74        45.97        65.17 o
  -4   17    9       -50.13       211.12       333.14 o
  -3   17    9        -2.37      1951.87         9.98 o
  -2   17    9       -92.54       111.51       412.42 o
  -1   17    9        77.62       127.24        47.19 o
   0   17    9      -122.99       104.86      1719.64 o
   1   17    9      -199.37       249.32       408.35 o
  -4   18    9         9.24       913.25        27.20 o
  -3   18    9        95.84       115.56       920.32 o
  -2   18    9       -49.14       187.96       214.38 o
  -1   18    9      -159.26        84.46       129.56 o
   0   18    9       174.50       108.37       608.63 o
  -9    0   10        29.70       550.84        68.45 o
  -8    0   10      5673.10        16.73      4589.20 o
  -7    0   10      -178.49        92.93        90.77 o
  -6    0   10       105.47       172.13       347.95 o
  -5    0   10       952.34        27.67      1260.35 o
  -4    0   10      -177.42       108.16        50.70 o
  -3    0   10      9900.25        11.90      7823.90 o
  -2    0   10       744.74         9.99       601.23 o
  -1    0   10       645.67         7.95       757.83 o
   0    0   10      8188.44         1.64      7966.48 o
   1    0   10      4308.61         3.24      3239.05 o
   2    0   10     11926.82         8.35     10320.61 o
   3    0   10      -460.96        38.56       126.16 o
   4    0   10       249.32        67.08       408.35 o
   5    0   10       818.53        13.32      1456.11 o
  -9    1   10      -380.25        56.10        20.37 o
  -8    1   10       804.29        27.98      1001.12 o
  -7    1   10       413.72        41.09       272.16 o
  -6    1   10       206.21        32.49       133.01 o
  -5    1   10       268.30        29.05        39.29 o
  -4    1   10      1797.76        13.84      1973.76 o
  -3    1   10      8219.24         6.25      7037.50 o
  -2    1   10       291.38         4.16       428.87 o
  -1    1   10      1710.65         1.51      1637.47 o
   0    1   10      1043.94         2.07      1228.52 o
   1    1   10       131.33         9.00        27.20 o
   2    1   10        50.41        43.43        20.82 o
   3    1   10       294.47        36.48       162.22 o
   4    1   10       244.61        35.16       218.81 o
   5    1   10        45.97        41.99       130.71 o
  -9    2   10       466.56        44.89       288.95 o
  -8    2   10       156.75        64.32        34.42 o
  -7    2   10       564.54        22.00       863.42 o
  -6    2   10       100.40        65.12        73.52 o
  -5    2   10       348.57        24.60       412.42 o
  -4    2   10      2204.30        12.39      1748.87 o
  -3    2   10      1496.92        12.32      1260.35 o
  -2    2   10      1036.20         3.10       648.86 o
  -1    2   10      1500.79         1.51      1987.15 o
   0    2   10      1343.96         2.07      1388.05 o
   1    2   10      6358.47         1.51      5582.12 o
   2    2   10      7014.06         1.93      5809.16 o
   3    2   10       499.52        23.14       247.91 o
   4    2   10       882.09        15.21       643.77 o
   5    2   10       653.82         8.47       875.25 o
  -9    3   10       407.64        43.16       394.29 o
  -8    3   10      -319.69        50.41        18.17 o
  -7    3   10      -160.02        49.00        19.47 o
  -6    3   10       316.48        25.81       374.63 o
  -5    3   10       180.10        38.44       346.08 o
  -4    3   10       444.37        29.92       288.95 o
  -3    3   10      5595.04         6.86      4677.94 o
  -2    3   10       104.45         6.86        59.63 o
  -1    3   10        31.25        21.16        28.25 o
   0    3   10       111.94         4.62        84.20 o
   1    3   10       785.68         5.48       714.30 o
   2    3   10        30.14        69.22         8.75 o
   3    3   10       255.36        22.28       315.09 o
   4    3   10       345.96        25.30       357.36 o
   5    3   10       250.91        12.67         7.33 o
  -9    4   10       -92.16       112.78         5.32 o
  -8    4   10      -161.29        67.40        20.82 o
  -7    4   10       948.64        18.92       700.96 o
  -6    4   10       259.53        73.79       355.47 o
  -5    4   10       585.16        24.01       672.06 o
  -4    4   10      4471.60         8.82      3348.40 o
  -3    4   10      1356.45        16.48      1510.18 o
  -2    4   10      4598.20         1.19      3584.55 o
  -1    4   10      3006.33         0.38      3632.75 o
   0    4   10      1434.14         4.16      1711.33 o
   1    4   10      3875.06         2.02      2949.06 o
   2    4   10      2349.34         2.69      1463.78 o
   3    4   10      2190.24         3.20      1467.62 o
   4    4   10       862.60        13.47      1059.05 o
   5    4   10       948.64        29.70      1529.73 o
  -9    5   10      -154.75        82.08        14.14 o
  -8    5   10      -322.92        43.43       118.40 o
  -7    5   10       101.40        84.64        83.29 o
  -6    5   10       483.12        23.52       659.12 o
  -5    5   10       139.00        43.16       238.52 o
  -4    5   10      -743.11        25.00        16.91 o
  -3    5   10      2652.25         1.08      2559.82 o
  -2    5   10      2088.49         0.25      2118.91 o
  -1    5   10      2034.91         2.53      1820.90 o
   0    5   10      4200.34         2.72      3748.50 o
   1    5   10      2270.52         2.40      2419.72 o
   2    5   10       221.71        12.74       536.67 o
   3    5   10      2145.54         3.69      1678.30 o
   4    5   10        18.32       180.36       195.72 o
   5    5   10       138.06        45.97        89.82 o
  -8    6   10        45.29        82.26         0.81 o
  -7    6   10       255.68        54.91       215.85 o
  -6    6   10       568.35        26.21       555.42 o
  -5    6   10        83.17        74.65       275.48 o
  -4    6   10      1139.06        10.96      1242.62 o
  -3    6   10      3798.26         0.40      4010.82 o
  -2    6   10       668.22         7.45       104.64 o
  -1    6   10       -29.48        39.69       129.56 o
   0    6   10      4856.70         1.61      5148.80 o
   1    6   10      5119.40         1.82      4282.01 o
   2    6   10      5336.30         1.69      4671.09 o
   3    6   10      4518.53         1.96      3554.59 o
   4    6   10      1088.34         4.62      1467.62 o
  -8    7   10       581.29        13.18        68.45 o
  -7    7   10        40.07        59.44       126.16 o
  -6    7   10      -154.01        16.97        16.91 o
  -5    7   10       917.48         3.76      1142.21 o
  -4    7   10      1202.70         1.59      1483.03 o
  -3    7   10      5273.66         4.75      3872.31 o
  -2    7   10        83.17        33.76        98.57 o
  -1    7   10      3152.82         3.65      3284.87 o
   0    7   10      7607.33         1.32      7473.10 o
   1    7   10       799.76         3.61      1433.24 o
   2    7   10      1318.42         3.65      1711.33 o
   3    7   10       577.44         4.84       677.27 o
   4    7   10        -5.38      1338.10        39.29 o
  -8    8   10       111.09        46.65       198.54 o
  -7    8   10        61.47        50.13       101.58 o
  -6    8   10       -41.60        42.12        45.82 o
  -5    8   10      1737.22         2.25      1601.15 o
  -4    8   10       192.10         6.55       175.24 o
  -3    8   10       -12.25       717.70      2302.77 o
  -2    8   10       676.00         7.62       822.66 o
  -1    8   10       911.44         4.28       763.36 o
   0    8   10       161.29        18.49       168.67 o
   1    8   10       964.10         3.88      1403.03 o
   2    8   10      1480.71         2.66       842.91 o
   3    8   10       431.39        36.12       404.31 o
   4    8   10        75.52       203.92       118.40 o
  -8    9   10       -79.57        56.25       126.16 o
  -7    9   10       256.64        15.21       214.38 o
  -6    9   10       223.50        19.71       774.48 o
  -5    9   10       438.90         8.88       842.91 o
  -4    9   10      1231.31         6.86      1748.87 o
  -3    9   10        33.64        83.91       183.30 o
  -2    9   10       231.95        14.75       363.07 o
  -1    9   10      1087.02         2.53       966.52 o
   0    9   10       929.03         3.17      1373.14 o
   1    9   10      -113.64        16.32         2.74 o
   2    9   10      1231.31        33.99      1682.41 o
   3    9   10      -343.73        46.65       191.53 o
   4    9   10       192.38       261.47      1791.06 o
  -7   10   10        14.06       114.06       414.46 o
  -6   10   10       -86.86        21.07         0.42 o
  -5   10   10       192.10        39.44        86.99 o
  -4   10   10       710.22         9.86      1307.06 o
  -3   10   10      1887.03         5.38      1115.26 o
  -2   10   10       -49.84        44.62        31.54 o
  -1   10   10       494.62         3.42       273.81 o
   0   10   10       423.95         2.82       502.39 o
   1   10   10      3888.77        11.09      3656.97 o
   2   10   10      3086.91        22.28      2683.04 o
   3   10   10      -136.89        98.80        35.61 o
  -7   11   10       292.41        34.22       115.15 o
  -6   11   10       104.86        73.79       199.95 o
  -5   11   10       -45.97       106.50         2.26 o
  -4   11   10       635.04        10.69       711.62 o
  -3   11   10         3.42       461.39        87.92 o
  -2   11   10        68.89        24.40      2264.43 o
  -1   11   10      1379.38         1.61      1425.66 o
   0   11   10       489.29        38.94       372.69 o
   1   11   10       240.56        65.12        66.80 o
   2   11   10       448.59        45.43       768.91 o
   3   11   10       248.69       102.62       811.19 o
  -7   12   10       562.64        23.04        23.17 o
  -6   12   10       183.33        50.84        91.73 o
  -5   12   10        -7.29       434.72        46.51 o
  -4   12   10       173.98        22.56       506.90 o
  -3   12   10         0.04     35872.36       133.01 o
  -2   12   10         8.47       157.00       920.32 o
  -1   12   10       157.25        63.36        61.19 o
   0   12   10       109.41       109.41         3.44 o
   1   12   10      1756.45        21.81      1108.57 o
   2   12   10      1178.55        27.77      1490.76 o
   3   12   10       197.68       294.12       202.80 o
  -6   13   10      -435.14        27.46        35.61 o
  -5   13   10       -48.30        74.65       126.16 o
  -4   13   10       142.56        23.81       331.31 o
  -3   13   10        15.44       122.54       752.32 o
  -2   13   10       -46.51       162.82       338.66 o
  -1   13   10        38.44       186.87      1657.82 o
   0   13   10       432.64        46.92       260.70 o
   1   13   10      -433.89       130.87       325.86 o
   2   13   10       154.26       158.51       837.10 o
  -6   14   10       317.55        30.91       346.08 o
  -5   14   10       297.91        30.25       581.72 o
  -4   14   10      -100.20        24.60         8.17 o
  -3   14   10        70.39       127.69        32.68 o
  -2   14   10        27.14       262.44       546.01 o
  -1   14   10        -4.75      1327.87        36.21 o
   0   14   10      -124.77       152.77       311.54 o
   1   14   10      1572.92       197.12       837.10 o
   2   14   10       123.43       147.87       126.16 o
  -5   15   10        34.22       148.11        41.20 o
  -4   15   10        -5.34       269.94        75.25 o
  -3   15   10       -52.42       167.44       188.77 o
  -2   15   10        61.47       146.41       456.29 o
  -1   15   10        49.70       489.29      1350.93 o
   0   15   10       -27.04       729.54         5.79 o
   1   15   10       -43.82       782.88         6.54 o
  -4   16   10      -236.85       141.13       173.92 o
  -3   16   10        12.60       839.84         2.57 o
  -2   16   10      -249.32        94.48        33.83 o
  -1   16   10       -45.02       334.89       368.83 o
   0   16   10      -102.01       198.53        46.51 o
  -2   17   10       170.30       129.73       272.16 o
  -8    1   11       -88.55       109.20        28.79 o
  -7    1   11       412.90        37.58        20.37 o
  -6    1   11      -315.06        40.07       201.37 o
  -5    1   11       -33.41       287.64       275.48 o
  -4    1   11       -14.75       702.78        82.37 o
  -3    1   11      2486.02         3.24      2651.96 o
  -2    1   11       896.40         4.62       716.98 o
  -1    1   11      3116.99         1.59      2077.56 o
   0    1   11       681.73         3.10       522.82 o
   1    1   11       321.84         6.15       749.57 o
   2    1   11       731.70         4.97      1059.05 o
   3    1   11      1600.80        11.63      1221.50 o
   4    1   11      2263.86        11.70      2156.00 o
  -8    2   11       256.96        52.42       682.50 o
  -7    2   11       673.92        22.56       714.30 o
  -6    2   11      -209.38        50.84         0.16 o
  -5    2   11       -59.29       158.76        16.91 o
  -4    2   11      4192.56        15.44      4420.93 o
  -3    2   11      1952.76         2.13      1593.13 o
  -2    2   11        29.81        20.98        60.41 o
  -1    2   11       544.29         4.45       464.90 o
   0    2   11      2380.46         1.82      2549.68 o
   1    2   11       457.53         6.50       376.57 o
   2    2   11       618.52         7.73       370.76 o
   3    2   11       171.09        30.58       396.28 o
   4    2   11       117.94        63.68        24.64 o
  -8    3   11       446.05        46.65       473.59 o
  -7    3   11      -211.70        65.29         8.17 o
  -6    3   11       465.70        34.81        66.80 o
  -5    3   11       186.87        73.27       744.09 o
  -4    3   11      -179.83       101.00         4.23 o
  -3    3   11        34.11        23.23       176.57 o
  -2    3   11      8237.38         0.77      7868.32 o
  -1    3   11       190.72         3.03        70.97 o
   0    3   11       909.02         6.40       791.32 o
   1    3   11       473.06         6.35       288.95 o
   2    3   11       900.00         5.48      1440.85 o
   3    3   11      3749.11         4.84      2889.45 o
   4    3   11       428.90        46.10       651.42 o
  -8    4   11        -0.16     45543.83        45.15 o
  -7    4   11       522.12        40.32       290.66 o
  -6    4   11      -726.30        30.03         3.08 o
  -5    4   11      1414.51        20.43      1062.31 o
  -4    4   11       216.68        52.42      1029.88 o
  -3    4   11      -107.33         7.29        96.59 o
  -2    4   11        -6.86        65.61         7.33 o
  -1    4   11        75.17        28.09       190.15 o
   0    4   11       -66.26        21.34         7.06 o
   1    4   11        -9.61       125.89         4.87 o
   2    4   11        35.05        49.28        45.82 o
   3    4   11       163.07        17.47        27.72 o
   4    4   11       330.88        15.05       359.26 o
  -8    5   11       361.00        67.40       163.50 o
  -7    5   11       591.95        29.59       534.35 o
  -6    5   11       894.01        26.42       616.08 o
  -5    5   11       395.21        44.89       364.99 o
  -4    5   11       269.94        58.98       159.67 o
  -3    5   11        53.29         7.13       192.92 o
  -2    5   11       960.38         4.71       884.17 o
  -1    5   11      1385.33         3.72      1569.21 o
   0    5   11      1419.03         4.67      1448.47 o
   1    5   11      -162.56        30.80       195.72 o
   2    5   11       987.22         6.05      1633.41 o
   3    5   11      1240.45         5.81       972.76 o
  -8    6   11      -231.95        26.83        47.88 o
  -7    6   11      1447.04        25.70       969.64 o
  -6    6   11      1856.75        12.32      2444.44 o
  -5    6   11        88.17        64.00       109.83 o
  -4    6   11         4.28       102.41         6.04 o
  -3    6   11      1380.87         6.66      2489.27 o
  -2    6   11       395.21         7.84       408.35 o
  -1    6   11        25.40        40.07         6.54 o
   0    6   11       951.72         8.82      1479.17 o
   1    6   11      1809.65         2.79      1561.27 o
   2    6   11       124.10        15.13        61.98 o
   3    6   11        -5.71       194.04        91.73 o
  -7    7   11       148.11        24.11         2.74 o
  -6    7   11       233.48        12.18       398.28 o
  -5    7   11       896.40        13.40       920.32 o
  -4    7   11      -336.72        37.58        36.21 o
  -3    7   11      6598.31         3.42      5732.98 o
  -2    7   11        48.86        33.76       229.32 o
  -1    7   11       441.84         6.76       202.80 o
   0    7   11       117.07        17.56        29.87 o
   1    7   11       108.16        13.91       163.50 o
   2    7   11       797.50         6.40       960.29 o
   3    7   11        20.88       317.91       814.05 o
  -7    8   11       121.44        25.40        96.59 o
  -6    8   11       102.62       105.47        67.63 o
  -5    8   11       -39.82       131.79       197.13 o
  -4    8   11       891.62        15.92      1907.49 o
  -3    8   11       293.09        21.81       402.30 o
  -2    8   11       123.43        15.44       212.92 o
  -1    8   11       195.44        24.40       198.54 o
   0    8   11       106.50        18.84       329.49 o
   1    8   11       152.28         9.80       217.33 o
   2    8   11       100.20        95.06       353.58 o
   3    8   11       413.72        43.03      1039.56 o
  -7    9   11      -148.60        74.13        11.63 o
  -6    9   11       211.41        42.12       452.02 o
  -5    9   11        24.40       170.82         1.11 o
  -4    9   11        82.63       121.44        81.47 o
  -3    9   11        46.24       126.11       155.89 o
  -2    9   11       556.02         5.81       509.16 o
  -1    9   11      1401.75        27.35      3331.02 o
   0    9   11       835.79         3.35      1046.03 o
   1    9   11       372.88        67.57        58.09 o
   2    9   11       235.32        58.98       376.57 o
  -7   10   11        -4.45      1175.80        88.87 o
  -6   10   11       197.12        40.58        88.87 o
  -5   10   11       480.49        16.97       814.05 o
  -4   10   11         2.82      1228.50        18.60 o
  -3   10   11       -53.44       102.41       475.78 o
  -2   10   11      -140.42        18.32       372.69 o
  -1   10   11       389.67         5.24       376.57 o
   0   10   11      2186.50        23.33      2954.51 o
   1   10   11      1288.09        65.45       884.17 o
   2   10   11      -197.68        76.91        67.63 o
  -6   11   11       463.54        19.27        41.84 o
  -5   11   11        14.06       183.87       596.33 o
  -4   11   11       -27.88       170.82       426.80 o
  -3   11   11       -98.01        76.56       195.72 o
  -2   11   11       230.13         7.73       255.86 o
  -1   11   11      -104.24       161.29       374.63 o
   0   11   11       471.76        61.47       711.62 o
   1   11   11       626.50       103.84        22.22 o
   2   11   11      -469.59        48.58        19.92 o
  -6   12   11       509.86        18.15       353.58 o
  -5   12   11       -22.75       140.66        49.99 o
  -4   12   11       -51.84        85.93       273.81 o
  -3   12   11       -17.31       168.22       716.98 o
  -2   12   11       214.33       102.62       452.02 o
  -1   12   11       -15.44       836.94       361.16 o
   0   12   11       570.25        57.00       355.47 o
   1   12   11       126.11       335.26       313.31 o
  -5   13   11        93.32        43.96         4.44 o
  -4   13   11        53.58        82.45       143.62 o
  -3   13   11      -161.29       192.65         2.26 o
  -2   13   11        25.30       516.65        45.15 o
  -1   13   11       157.75       139.71       923.36 o
   0   13   11       168.48       208.51         6.54 o
  -4   14   11      -157.25       437.65        87.92 o
  -3   14   11       173.98       358.72       202.80 o
  -2   14   11       -45.83       561.69        35.01 o
  -1   14   11       -49.84       526.24      1082.02 o
   0   14   11       131.56       543.82       412.42 o
  -7    0   12      -194.60       750.76         0.09 o
  -6    0   12      -373.26       404.01         1.33 o
  -5    0   12      -416.98       107.54         7.61 o
  -4    0   12      2459.17        33.76      1637.47 o
  -3    0   12      -168.22        16.89        13.40 o
  -2    0   12        49.98        34.11        53.60 o
  -1    0   12       164.35        13.40       278.81 o
   0    0   12      2116.92         3.31      2564.89 o
   1    0   12       278.56        32.04       268.86 o
   2    0   12       175.03        68.56       295.81 o
  -7    1   12       350.06        50.98        20.37 o
  -6    1   12      -223.20        98.41       129.56 o
  -5    1   12       296.87        64.64        41.20 o
  -4    1   12      1348.36        22.37      1001.12 o
  -3    1   12       452.84         5.62       372.69 o
  -2    1   12        76.74        12.46       190.15 o
  -1    1   12       216.97         8.18       262.32 o
   0    1   12       500.42         6.05       669.46 o
   1    1   12       117.72        21.44        93.66 o
   2    1   12       127.01        39.06        35.01 o
  -7    2   12        62.88       144.00         4.02 o
  -6    2   12       495.95        56.25        10.62 o
  -5    2   12       497.29        46.24         6.04 o
  -4    2   12       928.42         5.71      1007.47 o
  -3    2   12       -23.72        66.91         3.08 o
  -2    2   12        84.64        10.76        26.16 o
  -1    2   12       687.49         7.45       641.22 o
   0    2   12      3682.06         2.62      3142.75 o
   1    2   12       541.49        10.43       905.17 o
   2    2   12       169.52        16.48        88.87 o
  -7    3   12       138.30       110.46         2.57 o
  -6    3   12      1440.96        41.86        94.63 o
  -5    3   12        18.49       761.76        14.14 o
  -4    3   12        -7.78       141.37       154.64 o
  -3    3   12       873.20         9.06       796.97 o
  -2    3   12       766.74         6.40       706.28 o
  -1    3   12        31.70        52.27        49.99 o
   0    3   12        13.99        68.72        30.42 o
   1    3   12        59.44        30.58        24.15 o
   2    3   12       989.10         5.20      1362.02 o
  -7    4   12       501.76        34.57       191.53 o
  -6    4   12       364.81        72.42       322.25 o
  -5    4   12      1313.34        26.63      1782.59 o
  -4    4   12       -53.44       169.52       230.84 o
  -3    4   12        49.56        60.06        21.75 o
  -2    4   12        48.44        32.15       171.28 o
  -1    4   12       337.46         8.94       364.99 o
   0    4   12       416.98        12.74       302.75 o
   1    4   12       637.06        12.11       796.97 o
   2    4   12       352.31        14.21       390.32 o
  -7    5   12      -193.21        91.78         0.09 o
  -6    5   12      1265.22        54.91       123.92 o
  -5    5   12       319.34       104.45       135.33 o
  -4    5   12        59.75       159.01        97.58 o
  -3    5   12        91.39        63.68       169.97 o
  -2    5   12       611.08         8.88       716.98 o
  -1    5   12       -53.14        36.24       195.72 o
   0    5   12       193.21        20.43        41.20 o
   1    5   12       179.83        14.14       130.71 o
   2    5   12       121.00        18.23       204.23 o
  -7    6   12       355.32        60.53         3.82 o
  -6    6   12        92.16        85.38         1.83 o
  -5    6   12       480.92        44.09         5.79 o
  -4    6   12        69.56       112.78       181.94 o
  -3    6   12       600.25        12.25       926.41 o
  -2    6   12       165.89        15.76        49.28 o
  -1    6   12       301.37        12.25       546.01 o
   0    6   12       264.71        13.91       259.08 o
   1    6   12       313.29         8.94       351.70 o
   2    6   12       966.59        23.91      1388.05 o
  -6    7   12        20.52       299.64         4.23 o
  -5    7   12       357.97        65.29        28.25 o
  -4    7   12       -84.82        83.17         2.91 o
  -3    7   12       -22.28       184.69        53.60 o
  -2    7   12        34.57        57.00         4.44 o
  -1    7   12        54.32        35.76        25.65 o
   0    7   12        57.61        46.65       422.66 o
   1    7   12       132.48        91.20       406.33 o
  -6    8   12       -32.95       161.04        72.66 o
  -5    8   12      1133.00        25.50       598.78 o
  -4    8   12      -142.32        93.32       102.60 o
  -3    8   12       313.29        27.35         7.61 o
  -2    8   12      1047.82         5.62      1186.70 o
  -1    8   12       -65.77        45.83       268.86 o
   0    8   12       550.37        50.69      1017.05 o
   1    8   12       787.36        18.75      1825.18 o
  -6    9   12       117.07        47.61        78.77 o
  -5    9   12         8.82       502.66       220.30 o
  -4    9   12        30.80       205.92        16.50 o
  -3    9   12       -61.94        53.88         9.36 o
  -2    9   12       487.97        19.71       716.98 o
  -1    9   12       345.96         7.84       687.75 o
   0    9   12      -169.26       109.41        28.79 o
   1    9   12        16.08       358.34         9.98 o
  -5   10   12       772.84        21.16       396.28 o
  -4   10   12        -5.86       586.12        85.13 o
  -3   10   12       -19.89       113.21       318.66 o
  -2   10   12        18.23        64.96         0.81 o
  -1   10   12        13.62       707.03       202.80 o
   0   10   12      -293.44        92.16        20.37 o
  -4   11   12        -3.20      1053.65       109.83 o
  -3   11   12       591.46         9.42       677.27 o
  -2   11   12      -103.43       204.78        25.65 o
  -1   11   12       -56.10       320.05        80.56 o
  -3   12   12       -83.17       279.56       380.47 o
  -2   12   12       -33.41       503.55       138.86 o
  -6    1   13       203.35       120.12       103.61 o
  -5    1   13      -532.22        53.00         7.61 o
  -4    1   13       454.54        30.58       628.59 o
  -3    1   13      -179.56        41.09         7.89 o
  -2    1   13       555.07         6.50       529.73 o
  -1    1   13       558.38        15.21        57.33 o
   0    1   13      -211.12        22.94        30.98 o
   1    1   13       101.00        48.44        44.48 o
  -6    2   13       827.14        48.86       230.84 o
  -5    2   13      -528.54        53.44        32.11 o
  -4    2   13      1059.50        19.45      1075.43 o
  -3    2   13      -291.73        23.62         0.42 o
  -2    2   13       101.40        47.33       340.50 o
  -1    2   13       313.29         9.86        86.99 o
   0    2   13       386.91        15.44       437.22 o
  -6    3   13      -825.99       143.04        40.55 o
  -5    3   13      -833.48       115.56        97.58 o
  -4    3   13       -86.12       129.73       306.25 o
  -3    3   13       430.15        21.72       410.38 o
  -2    3   13       437.65        19.10       400.29 o
  -1    3   13       127.46        43.69        84.20 o
   0    3   13       -25.10        54.32        84.20 o
  -5    4   13       767.29        41.22       646.31 o
  -4    4   13       209.38        53.00        28.25 o
  -3    4   13       253.45        23.81       208.55 o
  -2    4   13       231.65        22.94         1.57 o
  -1    4   13       166.67        41.73        27.20 o
   0    4   13       222.01        13.03        91.73 o
  -5    5   13       345.22       117.72       221.79 o
  -4    5   13       361.38        36.48       679.88 o
  -3    5   13       375.58        17.89       186.02 o
  -2    5   13       -25.60       115.78       125.04 o
  -1    5   13      -157.50        30.47        77.88 o
   0    5   13       208.51        16.81        54.33 o
  -5    6   13       874.98        35.28       357.36 o
  -4    6   13      -122.54        73.79       115.15 o
  -3    6   13       -29.59        90.82        92.69 o
  -2    6   13       291.04        18.58        58.09 o
  -1    6   13       202.21        19.18       162.22 o
  -4    7   13      -540.56        45.70       160.94 o
  -3    7   13       102.62        44.22         6.54 o
  -2    7   13       538.24        10.96       384.40 o
  -1    7   13       465.70        10.96       292.37 o
  -3    8   13       607.62        16.00       777.28 o
  -2    8   13      -129.05        24.60       155.89 o
